# Supplementary material for: Predicting language outcomes after stroke: Is structural disconnection a useful predictor?
Source: Neuroimage Clin. 2018 Mar 30;19:22–9. doi: 10.1016/j.nicl.2018.03.037 (PMC6051761; doi:10.1016/j.nicl.2018.03.037)
Supplement: Supplementary file 1 — Supplementary material: the omnibus analysis results in full. [file mmc1.xlsx]

## Sheet: Key_Tasks
Tasks	Identifier
Fluency	3
Comprehension of spoken words	8
Comprehension of spoken sentences	9
Comprehension of spoken paragraphs	10
Comprehension of spoken language (all)	11
Comprehension of written words	12
Comprehension of written sentences	13
Comprehension of writing (all)	14
Repeating words	15
Repeating complex words	16
Repeating non-words	17
Repeating digit strings	18
Repeating sentences	19
Repeating (all)	20
Object naming	21
Action naming	22
Naming (all)	23
Spoken picture description	24
Reading words	25
Reading complex words	26
Reading function words	27
Reading non-words	28
Reading (all)	29
Writing (copying)	30
Written picture naming	31
Writing to dictation	32
Writing (all)	33
Written picture description	34

## Sheet: Key_Inducers
Inducer	Identifier
regression tree, min. leaf size = 4	1
regression tree, min. leaf size = 12	2
regression tree, min. leaf size = 36	3
simple linear regression	6
linear support vector machine	7
quadratic support vector machine	8
cubic support vector machine	9
Gaussian support vector machine (kernel scale 1.3)	10
Gaussian support vector machine (kernel scale 5)	11
Gaussian support vector machine (kernel scale 10)	12
Gaussian support vector machine (kernel scale 20)	13
Boosted regression tree ensemble	14
Bagged regression tree ensemble	15
Gaussian process model (kernel = squared exponential)	16
Gaussian process model (kernel = matern52)	17
Gaussian process model (kernel = exponential)	18
Gaussian process model (kernel = rational quadratic)	19

## Sheet: Key_Results
Result	Identifier
r (predicted, empirical) for the lesion load model	'r_ll'
r (predicted, empirical) for the restricted connectivity model	'r_cos'
r (predicted, empirical) for the full connectivity model	'r_col'
r (predicted, empirical) for the lesion load + restricted connectivity model	'r_ll_cos'
r (predicted, empirical) for the lesion load + full connectivity model	'r_ll_col'
r (predicted, empirical) for the model stacking lesion load and restricted connectivity	'r_llScos'
r (predicted, empirical) for the model stacking lesion load and full connectivity	'r_llScol'
p (predicted, empirical) for the lesion load model	'p_ll'
p (predicted, empirical) for the restricted connectivity model	'p_cos'
p (predicted, empirical) for the full connectivity model	'p_col'
p (predicted, empirical) for the lesion load + restricted connectivity model	'p_ll_cos'
p (predicted, empirical) for the lesion load + full connectivity model	'p_ll_col'
p (predicted, empirical) for the model stacking lesion load and restricted connectivity	'p_llScos'
p (predicted, empirical) for the model stacking lesion load and full connectivity	'p_llScol'
p: variance test comparing lesion load to restricted connectivity	'varp_ll_vs_cos'
p: variance test comparing lesion load to full connectivity	'varp_ll_vs_col'
p: variance test comparing lesion load to 'lesion load + restricted connectivity'	'varp_ll_vs_llpluscos'
p: variance test comparing lesion load to 'lesionload + full connectivity'	'varp_ll_vs_llpluscol'
p: variance test comparing lesion load to 'lesion load stacked with restricted connectivity'	'varp_ll_vs_stack_llcos'
p: variance test comparing lesion load to 'lesionload stacked with full connectivity'	'varp_ll_vs_stack_llcol'
F: variance test comparing lesion load to restricted connectivity	'varf_ll_vs_cos'
F: variance test comparing lesion load to full connectivity	'varf_ll_vs_col'
F: variance test comparing lesion load to 'lesion load + restricted connectivity'	'varf_ll_vs_llpluscos'
F: variance test comparing lesion load to 'lesionload + full connectivity'	'varf_ll_vs_llpluscol'
F: variance test comparing lesion load to 'lesion load stacked with restricted connectivity'	'varf_ll_vs_stack_llcos'
F: variance test comparing lesion load to 'lesionload stacked with full connectivity'	'varf_ll_vs_stack_llcol'
lesion load model prediction error variance	'var_err_ll'
restricted connectivity model prediction error variance	'var_err_ll_cos'
full connectivity model prediction error variance	'var_err_ll_col'
lesion load + restricted connectivity' model prediction error variance	'var_err_llpluscos'
lesion load + full connectivity' model prediction error variance	'var_err_llpluscol'
lesion load stacked with restricted connectivity' model prediction error variance	'var_err_ll_stack_cos'
lesion load stacked with full connectivity' model prediction error variance	'var_err_ll_stack_col'

## Sheet: SVM (linear) results
'Task'	'Inducer'	'r_ll'	'r_cos'	'r_col'	'r_ll_cos'	'r_ll_col'	'r_llScos'	'r_llScol'	'p_ll'	'p_cos'	'p_col'	'p_ll_cos'	'p_ll_col'	'p_llScos'	'p_llScol'	'varp_ll_vs_cos'	'varp_ll_vs_col'	'varp_ll_vs_llpluscos'	'varp_ll_vs_llpluscol'	'varp_ll_vs_stack_llcos'	'varp_ll_vs_stack_llcol'	'varf_ll_vs_cos'	'varf_ll_vs_col'	'varf_ll_vs_llpluscos'	'varf_ll_vs_llpluscol'	'varf_ll_vs_stack_llcos'	'varf_ll_vs_stack_llcol'	'var_err_ll'	'var_err_ll_cos'	'var_err_ll_col'	'var_err_llpluscos'	'var_err_llpluscol'	'var_err_ll_stack_cos'	'var_err_ll_stack_col'
3	7	0.6555	0.699257	0.219011	0.662341	0.23175	0.700069	0.65165	7.2135e-101	3.36236e-120	2.82715e-10	1.12521e-103	2.31097e-11	1.36356e-120	2.54659e-99	0.0442317	1	0.512664	1	0.031561	0.464582	1.12717	0.151475	0.997772	0.161505	1.13951	1.00626	65.3326	57.9614	431.309	65.4785	404.524	57.334	64.9258
8	7	0.446589	0.451049	0.0718238	0.42727	0.0817957	0.462558	0.439826	3.73635e-41	4.83361e-42	0.0404936	1.86683e-37	0.019595	2.14015e-44	7.84248e-40	0.464666	1	0.715346	1	0.346306	0.489977	1.00624	0.0800494	0.960857	0.0794942	1.02813	1.00176	41.001	40.7467	512.196	42.6713	515.773	39.8794	40.9288
9	7	0.580707	0.6421	0.075715	0.626285	0.0803336	0.640203	0.576457	1.76737e-74	1.08146e-95	0.0308772	9.01875e-90	0.0219783	5.7859e-95	3.56849e-73	0.0370949	1	0.115038	1	0.036505	0.484096	1.13359	0.0754024	1.08793	0.0710203	1.13418	1.0028	50.319	44.3889	667.34	46.2522	708.516	44.3661	50.1784
10	7	0.34069	0.374928	0.141418	0.354017	0.128396	0.368333	0.328235	2.51171e-23	2.86784e-28	5.66383e-05	3.52866e-25	0.000259826	2.86275e-27	1.12607e-21	0.183869	1	0.338805	1	0.119666	0.215542	1.06562	0.235199	1.02977	0.222916	1.08658	1.05713	52.9526	49.6918	225.14	51.4219	237.545	48.7334	50.091
11	7	0.578182	0.62723	0.0544598	0.616675	0.0435253	0.627157	0.573521	5.42103e-73	3.03069e-89	0.122611	1.67018e-85	0.217356	3.22094e-89	1.37378e-71	0.0856558	1	0.171817	1	0.0826978	0.51579	1.10135	0.0621348	1.06911	0.0555517	1.10284	0.997211	47.1478	42.809	758.8	44.1002	848.719	42.7511	47.2797
12	7	0.45592	0.491089	0.0966196	0.47105	0.0723418	0.4919	0.444684	5.62231e-43	1.42346e-50	0.00583089	3.89008e-46	0.0391865	9.28374e-51	9.90798e-41	0.179226	1	0.431804	1	0.0983952	0.233477	1.0666	0.0628121	1.01213	0.0553462	1.09487	1.0524	50.0714	46.9447	797.161	49.4711	904.694	45.7327	47.5782
13	7	0.57949	0.619447	0.122248	0.608583	0.109559	0.6215	0.576493	9.54307e-74	6.79716e-87	0.000492507	3.91994e-83	0.00180389	1.27393e-87	7.82522e-73	0.14556	1	0.284515	1	0.100226	0.504783	1.07714	0.0797125	1.0409	0.0723916	1.09431	0.999156	56.9078	52.8324	713.913	54.6719	786.111	52.0035	56.9559
14	7	0.58183	0.629988	0.120739	0.61518	0.108434	0.632798	0.578677	2.23608e-74	1.41218e-90	0.000583151	2.69621e-85	0.00202458	1.30332e-91	2.07589e-73	0.0745218	1	0.187839	1	0.0450885	0.437325	1.10698	0.0770893	1.06438	0.0686055	1.12678	1.01117	55.4591	50.0992	719.414	52.1045	808.377	49.2189	54.8463
15	7	0.552804	0.601913	0.168009	0.569013	0.198798	0.599867	0.547574	3.00694e-66	2.74678e-81	1.45449e-06	6.20718e-71	1.08559e-08	1.31297e-80	8.62801e-65	0.101168	1	0.430652	1	0.077299	0.451276	1.09365	0.109566	1.01234	0.111619	1.10513	1.00863	50.1037	45.8131	457.291	49.4928	448.883	45.3375	49.6748
16	7	0.551594	0.592058	0.236371	0.573017	0.26558	0.584886	0.549167	7.88359e-66	5.75458e-78	8.97448e-12	4.80294e-72	1.41704e-14	1.08742e-75	3.73946e-65	0.17294	1	0.36629	1	0.189649	0.447809	1.06847	0.201979	1.0243	0.226352	1.06372	1.00926	52.6486	49.2748	260.663	51.3998	232.596	49.4949	52.1655
17	7	0.465762	0.509657	0.106627	0.476138	0.0995779	0.50904	0.459521	5.15694e-45	5.90589e-55	0.00233251	3.09826e-47	0.00448347	8.34456e-55	1.02836e-43	0.177137	1	0.549861	1	0.102492	0.359735	1.0672	0.0855804	0.991241	0.0826509	1.09308	1.02554	68.0488	63.7636	795.144	68.6501	823.328	62.254	66.3543
18	7	0.617136	0.672947	0.310361	0.648912	0.291706	0.67373	0.621397	1.04359e-86	1.43259e-108	1.17272e-19	1.36861e-98	1.88825e-17	6.53192e-109	3.19317e-88	0.0651117	1	0.230728	1	0.0404982	0.344446	1.11197	0.185261	1.053	0.163368	1.1302	1.02847	50.4828	45.3994	272.496	47.9419	309.012	44.6671	49.0853
19	7	0.694409	0.73716	0.391874	0.718749	0.423531	0.736247	0.692062	9.6096e-118	7.24363e-140	3.65876e-31	7.81603e-130	1.22848e-36	2.38686e-139	1.2161e-116	0.039768	1	0.148307	1	0.032274	0.499196	1.13122	0.274876	1.07614	0.312673	1.1388	1.00014	37.3931	33.0557	136.036	34.7476	119.591	32.8355	37.3878
20	7	0.646321	0.693914	0.311069	0.668794	0.323847	0.694937	0.656408	5.58141e-97	2.28579e-117	1.2419e-19	3.91398e-106	3.11882e-21	7.53414e-118	5.43304e-101	0.0530792	1	0.247621	1	0.0387844	0.346132	1.12039	0.120924	1.04914	0.121756	1.13222	1.02823	49.6583	44.3224	410.655	47.3323	407.85	43.859	48.2949
21	7	0.637745	0.677171	0.272442	0.654172	0.268893	0.684495	0.635538	2.96361e-94	2.01169e-110	2.4526e-15	1.07142e-100	5.76887e-15	1.03892e-113	2.02954e-93	0.0975368	1	0.371238	1	0.0395299	0.453537	1.09513	0.173169	1.02331	0.172056	1.13109	1.00822	68.2937	62.3613	394.377	66.7382	396.927	60.3786	67.737
22	7	0.613718	0.659486	0.170939	0.631914	0.1594	0.661266	0.608982	2.64425e-85	1.2812e-102	9.45615e-07	7.7097e-92	4.94227e-06	2.35647e-103	1.13229e-83	0.0784046	1	0.26967	1	0.048579	0.463523	1.10454	0.109891	1.04404	0.113942	1.12355	1.00645	66.4389	60.1509	604.59	63.6365	583.092	59.133	66.0132
23	7	0.684741	0.720741	0.316022	0.699928	0.31621	0.725538	0.681695	1.01451e-112	3.04878e-130	3.56731e-20	8.60193e-120	3.38043e-20	8.68421e-133	2.35755e-111	0.0685714	1	0.341585	1	0.0378332	0.486934	1.11046	0.192876	1.02918	0.194341	1.1334	1.00231	61.1915	55.1045	317.259	59.4566	314.867	53.9893	61.0504
24	7	0.657844	0.693353	0.201844	0.670775	0.211061	0.694167	0.655081	5.86598e-101	2.16473e-116	7.58171e-09	2.49649e-106	1.47324e-09	9.01964e-117	7.61709e-100	0.100475	1	0.403558	1	0.0775717	0.465743	1.09444	0.085911	1.01738	0.0953955	1.10553	1.00608	50.2586	45.9216	585.008	49.4003	526.845	45.4612	49.9547
25	7	0.635966	0.641392	0.270489	0.631448	0.288868	0.654111	0.635301	6.64819e-93	5.8574e-95	4.95714e-15	3.18231e-91	5.16402e-17	6.08021e-100	1.17959e-92	0.396786	1	0.596119	1	0.21253	0.461943	1.01859	0.160717	0.983021	0.178434	1.05775	1.00675	58.9927	57.9162	367.059	60.0116	330.614	55.7718	58.5973
26	7	0.644882	0.659601	0.200883	0.643325	0.230467	0.667402	0.643097	7.79453e-96	1.13285e-101	8.95544e-09	3.09533e-95	3.6391e-11	6.6707e-105	3.78425e-95	0.366722	1	0.652515	1	0.220753	0.492233	1.02432	0.155209	0.972712	0.179528	1.05581	1.00137	65.7273	64.1668	423.476	67.5711	366.112	62.253	65.637
27	7	0.50564	0.493027	0.286035	0.501516	0.26264	0.496841	0.49382	1.15941e-53	1.02858e-50	1.11443e-16	1.10076e-52	3.2573e-14	1.36078e-51	6.76797e-51	0.466267	1	0.638389	1	0.375541	0.397157	1.00598	0.313629	0.975367	0.302044	1.02259	1.01853	51.2682	50.9634	163.468	52.563	169.737	50.1355	50.3354
28	7	0.651017	0.666114	0.330078	0.656976	0.35801	0.674932	0.65905	1.81277e-98	1.286e-104	5.7722e-22	7.47526e-101	8.22232e-26	2.22605e-108	1.0738e-101	0.432975	1	0.558775	1	0.253778	0.369959	1.01197	0.16553	0.989634	0.184804	1.04781	1.02367	65.7569	64.9794	397.25	66.4457	355.819	62.7568	64.2365
29	7	0.655212	0.684596	0.339919	0.666074	0.366174	0.690856	0.658551	6.74836e-100	2.22182e-112	3.19461e-23	2.40552e-104	6.01233e-27	3.11733e-115	3.02989e-101	0.175629	1	0.424908	1	0.0890647	0.439285	1.06799	0.185566	1.01345	0.213443	1.09969	1.01084	59.285	55.511	319.481	58.4982	277.755	53.9108	58.6493
30	7	0.148699	0.0646633	0.0998755	0.158439	0.114438	-0.0522501	0.0482029	2.52928e-05	0.0682403	0.00479548	7.07305e-06	0.00121962	0.140793	0.174266	0.563398	1	0.498575	1	0.582359	0.582013	0.98874	0.270225	1.00025	0.273732	0.985354	0.985416	30.5463	30.8941	113.04	30.5385	111.592	31.0003	30.9983
31	7	0.518669	0.543377	0.0980527	0.503636	0.0821593	0.545176	0.513139	2.31723e-56	1.0045e-62	0.00547882	9.71788e-53	0.0200415	3.29588e-63	5.23271e-55	0.201527	1	0.595166	1	0.137749	0.428514	1.06093	0.0765621	0.983108	0.0694577	1.0802	1.01282	54.2189	51.1049	708.17	55.1505	780.604	50.1936	53.5324
32	7	0.620819	0.64175	0.113545	0.616458	0.108491	0.645772	0.613666	2.55105e-86	6.11129e-94	0.00130489	8.37003e-85	0.0021338	1.78903e-95	7.60013e-84	0.270896	1	0.64672	1	0.158594	0.480712	1.04416	0.0498212	0.973689	0.0525771	1.07342	1.00343	46.3817	44.4202	930.964	47.635	882.166	43.2094	46.2231
33	7	0.622909	0.63731	0.0993942	0.61162	0.0998233	0.644171	0.619046	1.15229e-85	8.44539e-91	0.00528612	7.99491e-82	0.00509191	2.41426e-93	2.47589e-84	0.345213	1	0.648273	1	0.220574	0.50127	1.02885	0.0438117	0.973184	0.0435767	1.05655	0.999773	38.5585	37.4774	880.095	39.621	884.842	36.4949	38.5673
34	7	0.647342	0.657337	0.170764	0.637429	0.164885	0.667592	0.644512	5.96756e-94	8.49029e-98	1.58753e-06	2.82241e-90	3.61643e-06	6.6965e-102	6.90156e-93	0.366684	1	0.696948	1	0.204545	0.466578	1.0247	0.0773271	0.963735	0.0773011	1.06092	1.00603	56.2016	54.8467	726.804	58.3165	727.048	52.9743	55.8649

## Sheet: All results
'Task'	'Inducer'	'r_ll'	'r_cos'	'r_col'	'r_ll_cos'	'r_ll_col'	'r_llScos'	'r_llScol'	'p_ll'	'p_cos'	'p_col'	'p_ll_cos'	'p_ll_col'	'p_llScos'	'p_llScol'	'varp_ll_vs_cos'	'varp_ll_vs_col'	'varp_ll_vs_llpluscos'	'varp_ll_vs_llpluscol'	'varp_ll_vs_stack_llcos'	'varp_ll_vs_stack_llcol'	'varf_ll_vs_cos'	'varf_ll_vs_col'	'varf_ll_vs_llpluscos'	'varf_ll_vs_llpluscol'	'varf_ll_vs_stack_llcos'	'varf_ll_vs_stack_llcol'	'var_err_ll'	'var_err_ll_cos'	'var_err_ll_col'	'var_err_llpluscos'	'var_err_llpluscol'	'var_err_ll_stack_cos'	'var_err_ll_stack_col'
10	6	0.00216487	0.00216487	0.00216487	0.00216487	0.00216487	-0.37789	-0.263473	0.951098	0.951098	0.951098	0.951098	0.951098	1.00282e-28	2.99756e-14	0.5	0.5	0.5	0.5	1.43805e-62	2.23065e-62	1	1	1	1	3.35026	3.34351	184.001	184.001	184.001	184.001	184.001	54.9214	55.0322
14	9	0.11903	0.408687	0.551029	0.284542	0.542835	-0.0265544	-0.0392967	0.000698173	7.06701e-34	2.34456e-65	1.62754e-16	4.11847e-63	0.450979	0.264541	0	0	0	0	1	1	84.5788	165.881	33.8072	161.99	0.698869	0.0281858	10576.3	125.046	63.7579	312.84	65.2894	15133.4	375233
31	6	0.0386239	0.0386239	0.0386239	0.0386239	0.0386239	-0.0184234	-0.0350943	0.274907	0.274907	0.274908	0.274908	0.274908	0.602611	0.321202	0.5	0.5	0.5	0.5	4.39166e-58	7.70751e-58	1	1	1	1	3.20247	3.19391	224.921	224.921	224.921	224.921	224.921	70.2337	70.4219
12	9	0.126707	0.299352	0.102384	0.241239	0.127668	-0.0233246	-0.0272716	0.000292479	2.70533e-18	0.0034725	3.14465e-12	0.0002627	0.506611	0.437426	9.05824e-266	5.1801e-07	7.65053e-184	1.08865e-38	1	1	15.7375	1.41027	9.0779	2.52276	0.126879	6.38473e-07	1606.97	102.111	1139.47	177.02	636.988	12665.3	2.51689e+09
11	6	0.0408657	0.0408657	0.0408657	0.0408657	0.0408657	-0.0143664	-0.0143664	0.246805	0.246805	0.246805	0.246805	0.246805	0.68401	0.68401	0.5	0.5	0.5	0.5	2.80663e-55	2.80663e-55	1	1	1	1	3.09538	3.09538	218.705	218.705	218.705	218.705	218.705	70.6553	70.6553
13	9	0.149975	0.406494	0.545889	0.277204	0.538468	-0.0314764	-0.0113459	1.84075e-05	1.53901e-33	5.10936e-64	9.7317e-16	5.14558e-62	0.371259	0.747284	0	0	2.62933e-289	0	1	1	36.1844	71.4941	18.4526	69.9864	0.0112623	0.16812	4707.62	130.101	65.8463	255.12	67.2648	418000	28001.5
9	6	0.0629844	0.0629844	0.0629844	0.0629844	0.0629844	0.0233994	0.00797263	0.0726691	0.0726691	0.0726691	0.0726691	0.0726691	0.505248	0.82044	0.5	0.5	0.5	0.5	3.54597e-53	5.48505e-53	1	1	1	1	3.00578	2.99936	226.084	226.084	226.084	226.084	226.084	75.2163	75.3774
15	6	-0.0235396	-0.0235396	-0.0235396	-0.0235396	-0.0235396	-0.0739617	0.0103826	0.502699	0.502699	0.502699	0.502699	0.502699	0.0349855	0.767542	0.5	0.5	0.5	0.5	5.47639e-60	3.70105e-60	1	1	1	1	3.2393	3.2452	225.301	225.301	225.301	225.301	225.301	69.5523	69.4259
13	6	0.0526281	0.0526281	0.0526281	0.0526281	0.0526281	0.0185089	0.0185089	0.134753	0.134753	0.134753	0.134753	0.134753	0.599112	0.599112	0.5	0.5	0.5	0.5	7.99769e-49	7.99769e-49	1	1	1	1	2.86677	2.86677	241.911	241.911	241.911	241.911	241.911	84.3845	84.3845
17	6	-0.0462755	-0.0462755	-0.0462755	-0.0462755	-0.0462755	-0.00332533	0.02248	0.187458	0.187458	0.187458	0.187458	0.187458	0.924577	0.522126	0.5	0.5	0.5	0.5	3.35836e-49	3.69746e-49	1	1	1	1	2.87165	2.87025	240.293	240.293	240.293	240.293	240.293	83.6778	83.7186
27	9	0.29325	0.460345	0.471151	0.394092	0.474083	0.0337933	0.0239836	1.72979e-17	1.26434e-43	6.95362e-46	2.03908e-31	1.64063e-46	0.337371	0.496008	3.30944e-26	1.26285e-33	2.04963e-11	9.33771e-34	1	0.96527	2.11645	2.36269	1.59509	2.36703	0.0541503	0.879946	139.937	66.1184	59.2276	87.7295	59.1191	2584.23	159.029
14	6	0.0693638	0.0693638	0.0693638	0.0693638	0.0693638	0.0396647	0.0396647	0.0487225	0.0487225	0.0487225	0.0487225	0.0487225	0.260089	0.260089	0.5	0.5	0.5	0.5	2.68585e-49	2.68585e-49	1	1	1	1	2.88473	2.88473	235.808	235.808	235.808	235.808	235.808	81.7434	81.7434
10	9	0.102046	0.185332	0.301359	0.22461	0.296793	0.0378499	0.0403145	0.00375104	1.18292e-07	2.30957e-18	1.15309e-10	7.8178e-18	0.283445	0.253241	2.86719e-14	6.46124e-86	2.35814e-35	4.22577e-85	1	0.526093	1.7045	4.21779	2.42397	4.18596	0.0541293	0.995393	255.972	150.174	60.6886	105.6	61.1501	4728.89	257.157
30	7	0.148699	0.0646633	0.0998755	0.158439	0.114438	-0.0522501	0.0482029	2.52928e-05	0.0682403	0.00479548	7.07305e-06	0.00121962	0.140793	0.174266	0.563398	1	0.498575	1	0.582359	0.582013	0.98874	0.270225	1.00025	0.273732	0.985354	0.985416	30.5463	30.8941	113.04	30.5385	111.592	31.0003	30.9983
8	6	-0.0585314	-0.0585314	-0.0585314	-0.0585314	-0.0585314	0.0203103	0.0483173	0.0951562	0.0951562	0.0951561	0.0951561	0.0951561	0.562835	0.168446	0.5	0.5	0.5	0.5	4.65167e-81	3.03648e-81	1	1	1	1	3.99665	4.00363	202.984	202.984	202.984	202.984	202.984	50.7884	50.6999
12	6	0.0216689	0.0216689	0.0216689	0.0216689	0.0216689	-0.0631817	0.0491003	0.537254	0.537254	0.537254	0.537254	0.537254	0.071776	0.161904	0.5	0.5	0.5	0.5	5.16721e-65	2.18079e-65	1	1	1	1	3.4151	3.42833	199.246	199.246	199.246	199.246	199.246	58.3427	58.1175
27	10	0.316752	0.433912	0.0292803	0.261032	0.0291193	0.329047	0.0548774	2.7439e-20	1.99403e-38	0.405866	4.71648e-14	0.408452	7.4263e-22	0.119075	0.378561	0.612602	0.531983	0.612629	0.195649	0.611354	1.02202	0.980052	0.994364	0.980048	1.06224	0.980277	65.1993	63.7947	66.5264	65.5689	66.5267	61.3793	66.5111
32	9	0.199393	0.470312	0.590524	0.351223	0.587414	0.191704	0.0628531	1.31196e-08	3.2468e-45	2.9223e-76	1.30754e-24	2.74641e-75	4.73276e-08	0.0757959	5.25657e-255	0	2.60022e-126	0	1.05259e-169	3.39163e-05	15.1073	26.0965	6.00952	25.8956	8.3806	1.32658	1388.79	91.9283	53.2173	231.098	53.6302	165.714	1046.89
11	9	0.230598	0.394242	0.519707	0.377914	0.52122	-0.0448063	0.067451	3.54537e-11	2.48704e-31	6.81644e-57	9.94247e-29	2.85478e-57	0.204109	0.0557531	4.25512e-79	1.31522e-156	4.46846e-61	7.12557e-157	1	0.292756	3.95533	7.53909	3.29755	7.5541	0.0477112	1.03923	435.488	110.102	57.7639	132.064	57.6492	9127.58	419.049
20	6	0.0947065	0.0947065	0.0947065	0.0947065	0.0947065	0.069556	0.069556	0.00699051	0.00699051	0.00699051	0.00699051	0.00699051	0.0478229	0.0478229	0.5	0.5	0.5	0.5	3.2584e-44	3.2584e-44	1	1	1	1	2.71047	2.71047	228.687	228.687	228.687	228.687	228.687	84.3716	84.3716
34	6	0.0981323	0.0981323	0.0981323	0.0981323	0.0981323	0.0746132	0.0746132	0.00605703	0.00605703	0.00605703	0.00605703	0.00605703	0.0370933	0.0370933	0.5	0.5	0.5	0.5	8.36106e-46	8.36106e-46	1	1	1	1	2.81804	2.81804	266.967	266.967	266.967	266.967	266.967	94.7348	94.7348
16	6	0.100959	0.100959	0.100959	0.100959	0.100959	0.0817927	0.0796786	0.00397918	0.00397918	0.00397918	0.00397918	0.00397918	0.0197507	0.023171	0.5	0.5	0.5	0.5	5.25226e-47	6.09053e-47	1	1	1	1	2.80007	2.79792	202.509	202.509	202.509	202.509	202.509	72.3228	72.3784
3	6	0.10562	0.10562	0.10562	0.10562	0.10562	0.083877	0.083877	0.00258242	0.00258242	0.00258242	0.00258242	0.00258242	0.0168181	0.0168181	0.5	0.5	0.5	0.5	1.0388e-37	1.0388e-37	1	1	1	1	2.49197	2.49197	276.748	276.748	276.748	276.748	276.748	111.056	111.056
33	9	0.154377	0.448123	0.549877	0.324271	0.549607	-0.0116385	0.0849369	1.37855e-05	4.35463e-40	2.60228e-63	1.05902e-20	3.07657e-63	0.744587	0.0172291	2.84015e-288	0	5.00942e-183	0	0.000601072	7.63105e-76	19.3315	34.2073	9.42979	34.0597	1.26048	3.89981	1677.9	86.7961	49.0508	177.936	49.2634	1331.15	430.251
17	9	0.114353	0.269292	0.441151	0.333195	0.435933	0.0666237	0.0870556	0.0010898	5.65961e-15	4.84285e-40	1.57172e-22	4.87639e-39	0.0575855	0.0130235	6.90461e-125	2.47161e-243	5.25872e-155	7.18777e-242	1	1	5.83958	13.6014	7.36552	13.4711	0.612765	0.568981	1038.61	177.856	76.3603	141.009	77.0985	1694.95	1825.38
30	6	-0.128654	-0.128654	-0.128654	-0.128654	-0.128654	0.108149	0.0986633	0.000273489	0.000273489	0.000273489	0.000273489	0.000273489	0.00224741	0.00533528	0.5	0.5	0.5	0.5	4.7163e-128	1.14549e-127	1	1	1	1	6.11757	6.09862	187.503	187.503	187.503	187.503	187.503	30.65	30.7452
21	6	0.125136	0.125136	0.125136	0.125136	0.125136	0.110132	0.110132	0.00034227	0.00034227	0.00034227	0.00034227	0.00034227	0.00163923	0.00163923	0.5	0.5	0.5	0.5	9.14049e-36	9.14049e-36	1	1	1	1	2.42386	2.42386	269.194	269.194	269.194	269.194	269.194	111.06	111.06
23	6	0.132234	0.132234	0.132234	0.132234	0.132234	0.113959	0.113959	0.00016508	0.00016508	0.00016508	0.00016508	0.00016508	0.00118336	0.00118336	0.5	0.5	0.5	0.5	2.05751e-36	2.05751e-36	1	1	1	1	2.4563	2.4563	273.686	273.686	273.686	273.686	273.686	111.422	111.422
10	10	0.294663	0.327757	0.166811	0.260931	0.14688	0.215083	0.116032	1.37042e-17	1.29842e-21	1.94678e-06	5.37547e-14	2.86929e-05	7.03662e-10	0.000973223	0.439824	0.8123	0.611215	0.833295	0.828047	0.861421	1.01074	0.939369	0.980266	0.934023	0.935395	0.926182	49.9642	49.4333	53.1891	50.9701	53.4935	53.4151	53.9465
30	9	0.150327	0.305823	0.241679	0.209925	0.253168	0.0172605	0.118355	2.05522e-05	1.07402e-18	4.82637e-12	2.22907e-09	4.16873e-13	0.626789	0.000820684	3.10656e-64	4.05362e-73	5.25337e-40	6.23966e-74	1	0.0381389	3.43452	3.76138	2.59293	3.79189	0.076212	1.13408	131.115	38.1756	34.8582	50.5662	34.5777	1720.4	115.613
23	9	0.338149	0.576672	0.649037	0.542381	0.647028	0.520508	0.134242	4.89504e-23	1.03617e-72	1.09385e-97	6.5076e-63	6.6832e-97	3.13345e-57	0.000130816	6.14089e-54	2.49774e-95	1.32513e-45	9.31428e-95	8.31418e-66	1	3.04478	4.58464	2.76229	4.56138	3.45996	0.368487	319.942	105.079	69.7856	115.825	70.1413	92.4697	868.256
32	6	0.150692	0.150692	0.150692	0.150692	0.150692	0.137609	0.137609	1.89146e-05	1.89146e-05	1.89146e-05	1.89146e-05	1.89146e-05	9.53077e-05	9.53077e-05	0.5	0.5	0.5	0.5	1.41848e-49	1.41848e-49	1	1	1	1	2.91225	2.91225	209.892	209.892	209.892	209.892	209.892	72.0723	72.0723
27	6	0.123977	0.123977	0.123977	0.123977	0.123977	0.107748	0.139709	0.000412016	0.000412016	0.000412016	0.000412016	0.000412016	0.00216254	6.75668e-05	0.5	0.5	0.5	0.5	5.38903e-53	1.07778e-53	1	1	1	1	3.01032	3.03421	198.121	198.121	198.121	198.121	198.121	65.8137	65.2955
30	11	0.307452	0.320048	0.176834	0.290423	0.177599	0.133937	0.140189	6.89648e-19	2.04183e-20	5.14368e-07	6.17434e-17	4.58416e-07	0.000150669	7.22922e-05	0.369728	0.586313	0.505841	0.586402	0.572266	0.616975	1.02388	0.984646	0.998962	0.98463	0.987159	0.979109	30.3347	29.6272	30.8077	30.3662	30.8082	30.7293	30.9819
33	6	0.0894221	0.0894221	0.0894221	0.0894221	0.0894221	0.0594581	0.151359	0.0121401	0.0121401	0.0121401	0.0121401	0.0121401	0.0957591	2.03274e-05	0.5	0.5	0.5	0.5	7.31491e-62	8.94177e-64	1	1	1	1	3.3765	3.44633	208.814	208.814	208.814	208.814	208.814	61.8432	60.5902
22	6	0.17244	0.17244	0.17244	0.17244	0.17244	0.15945	0.15945	7.56265e-07	7.56265e-07	7.56265e-07	7.56265e-07	7.56265e-07	4.90769e-06	4.90769e-06	0.5	0.5	0.5	0.5	5.7127e-33	5.7127e-33	1	1	1	1	2.33471	2.33471	227.598	227.598	227.598	227.598	227.598	97.4847	97.4847
24	6	0.17971	0.17971	0.17971	0.17971	0.17971	0.165134	0.165134	2.85556e-07	2.85556e-07	2.85556e-07	2.85556e-07	2.85556e-07	2.47269e-06	2.47269e-06	0.5	0.5	0.5	0.5	1.04669e-39	1.04669e-39	1	1	1	1	2.56863	2.56863	218.53	218.53	218.53	218.53	218.53	85.0763	85.0763
30	10	0.285287	0.327123	0.124925	0.254105	0.124278	0.153983	0.168227	2.25929e-16	2.62426e-21	0.000411052	3.39552e-13	0.000440695	1.27937e-05	1.81625e-06	0.46622	0.572213	0.519361	0.572357	0.533772	0.582942	1.00603	0.987168	0.996561	0.987143	0.994004	0.98525	30.5299	30.3468	30.9267	30.6352	30.9275	30.714	30.9869
25	6	0.180463	0.180463	0.180463	0.180463	0.180463	0.168944	0.168944	2.37308e-07	2.37308e-07	2.37308e-07	2.37308e-07	2.37308e-07	1.34745e-06	1.34745e-06	0.5	0.5	0.5	0.5	3.92105e-37	3.92105e-37	1	1	1	1	2.47727	2.47727	226.532	226.532	226.532	226.532	226.532	91.4442	91.4442
31	9	0.131081	0.323531	0.462583	0.235198	0.455087	-0.0241424	0.171019	0.000199141	5.6618e-21	1.01938e-43	1.57365e-11	3.36724e-42	0.495044	1.12439e-06	1.5463e-176	4.4519e-296	1.37332e-71	4.23579e-293	1	3.47954e-148	8.78062	19.6222	3.68808	19.2529	0.4659	7.11464	1264.9	144.056	64.4626	342.969	65.6991	2714.96	177.788
18	6	0.184676	0.184676	0.184676	0.184676	0.184676	0.172898	0.172898	1.09743e-07	1.09743e-07	1.09743e-07	1.09743e-07	1.09743e-07	6.84225e-07	6.84225e-07	0.5	0.5	0.5	0.5	2.3284e-38	2.3284e-38	1	1	1	1	2.50895	2.50895	194.126	194.126	194.126	194.126	194.126	77.3733	77.3733
30	13	0.191621	0.261053	0.282583	0.21866	0.289898	0.166987	0.189228	5.08376e-08	7.22051e-14	4.4251e-16	4.51624e-10	7.05875e-17	2.16705e-06	7.48819e-08	0.518857	0.420163	0.481529	0.421976	0.542612	0.542486	0.996651	1.0144	1.00329	1.01406	0.992435	0.992458	30.7608	30.8642	30.3241	30.6598	30.3341	30.9952	30.9945
8	9	0.136525	0.229187	0.349866	0.237426	0.348153	0.0823262	0.200835	9.32633e-05	3.66329e-11	7.52693e-25	6.7959e-12	1.3143e-24	0.0188136	7.46366e-09	3.61952e-66	5.20457e-147	1.28514e-42	1.51607e-146	5.93985e-116	7.1726e-145	3.45316	6.92693	2.65074	6.90262	5.42515	6.81541	370.356	107.251	53.4661	139.718	53.6545	68.2666	54.341
19	6	0.215771	0.215771	0.215771	0.215771	0.215771	0.205979	0.205979	5.3478e-10	5.3478e-10	5.3478e-10	5.3478e-10	5.3478e-10	3.21105e-09	3.21105e-09	0.5	0.5	0.5	0.5	2.85783e-45	2.85783e-45	1	1	1	1	2.74394	2.74394	186.546	186.546	186.546	186.546	186.546	67.9849	67.9849
29	6	0.217095	0.217095	0.217095	0.217095	0.217095	0.206613	0.206613	4.83621e-10	4.83621e-10	4.83621e-10	4.83621e-10	4.83621e-10	3.2788e-09	3.2788e-09	0.5	0.5	0.5	0.5	4.15118e-34	4.15118e-34	1	1	1	1	2.38263	2.38263	230.179	230.179	230.179	230.179	230.179	96.6067	96.6067
26	6	0.21958	0.21958	0.21958	0.21958	0.21958	0.208584	0.208584	3.02734e-10	3.02734e-10	3.02734e-10	3.02734e-10	3.02734e-10	2.3051e-09	2.3051e-09	0.5	0.5	0.5	0.5	7.25394e-29	7.25394e-29	1	1	1	1	2.2084	2.2084	230.192	230.192	230.192	230.192	230.192	104.235	104.235
16	9	0.24676	0.495963	0.501154	0.390101	0.502836	0.318708	0.219147	9.94219e-13	1.23218e-51	7.49346e-53	6.55622e-31	2.9924e-53	1.25833e-20	2.75462e-10	5.18608e-63	3.8253e-87	6.88843e-32	1.92235e-87	5.50367e-36	1.70876e-19	3.34732	4.23713	2.30036	4.24874	2.43521	1.88561	259.252	77.4504	61.1857	112.7	61.0184	106.46	137.49
30	12	0.252197	0.279364	0.225018	0.253503	0.234038	0.127309	0.227005	5.15282e-13	9.76002e-16	1.35302e-10	3.8747e-13	2.29796e-11	0.000317174	9.21535e-11	0.475231	0.531725	0.482003	0.529612	0.587221	0.587232	1.00442	0.994367	1.00321	0.994742	0.984483	0.984481	30.5103	30.3761	30.6831	30.4128	30.6716	30.9912	30.9913
10	1	0.35675	0.412754	0.358933	0.392696	0.358911	0.336948	0.227774	1.43407e-25	1.83682e-34	6.94466e-26	4.44921e-31	6.99385e-26	8.01862e-23	6.2086e-11	0.162133	0.4663	0.270921	0.436686	0.728792	0.981726	1.07203	1.00599	1.04398	1.01131	0.957929	0.862789	50.6127	47.2119	50.3116	48.4804	50.0468	52.8356	58.6617
28	6	0.237443	0.237443	0.237443	0.237443	0.237443	0.230009	0.230009	8.33233e-12	8.33233e-12	8.33233e-12	8.33233e-12	8.33233e-12	3.77196e-11	3.77196e-11	0.5	0.5	0.5	0.5	3.1904e-27	3.1904e-27	1	1	1	1	2.15142	2.15142	224.815	224.815	224.815	224.815	224.815	104.496	104.496
30	8	0.34512	0.368968	0.286599	0.336087	0.295975	0.298795	0.244801	1.10748e-23	4.46804e-27	1.62617e-16	1.80214e-22	1.47391e-17	7.03416e-18	2.51153e-12	0.152962	0.516274	0.472911	0.47147	0.275501	0.459788	1.07536	0.997109	1.00483	1.00509	1.04322	1.00719	29.4551	27.391	29.5405	29.3134	29.3059	28.2349	29.2448
10	8	0.301581	0.341636	0.285012	0.312616	0.286283	0.343853	0.252765	2.17558e-18	1.86805e-23	1.64391e-16	1.041e-19	1.19155e-16	9.29639e-24	3.36381e-13	0.00128166	0.00521917	0.219455	0.00571861	7.07838e-09	2.57425e-07	1.23736	1.19819	1.05614	1.19549	1.49406	1.42642	74.1987	59.9652	61.9255	70.2549	62.0653	49.6625	52.0174
25	9	0.25757	0.476769	0.590012	0.447313	0.588818	0.325443	0.258925	1.00228e-13	3.79135e-47	4.9501e-77	4.70898e-41	1.18417e-76	2.05707e-21	7.36747e-14	2.69668e-102	3.2872e-170	1.94929e-91	4.86977e-170	1.45404e-74	1.52425e-32	4.86289	8.28439	4.41872	8.27413	3.77187	2.32567	553.357	113.792	66.7951	125.23	66.878	146.706	237.935
22	9	0.309206	0.424731	0.579783	0.388633	0.577997	0.286266	0.278998	1.79775e-19	6.06997e-37	3.41023e-74	1.04607e-30	1.20757e-73	8.45926e-17	5.3034e-16	1.4458e-30	1.55212e-101	4.94667e-21	7.85399e-101	9.14248e-15	8.05223e-08	2.25563	4.81058	1.93755	4.78138	1.71805	1.44613	350.76	155.504	72.9143	181.032	73.3595	204.161	242.551
20	9	0.340247	0.451012	0.634675	0.506866	0.634346	0.121303	0.281016	2.1139e-23	7.76747e-42	1.562e-92	4.38271e-54	2.07257e-92	0.0005406	3.62993e-16	2.39115e-28	1.56753e-106	3.86888e-50	1.42009e-106	1	3.09649e-11	2.18567	5.03714	2.90918	5.03897	0.597347	1.5872	272.725	124.779	54.1429	93.7465	54.1231	456.561	171.828
30	16	0.284084	0.352369	0.215118	0.2897	0.223287	0.345962	0.281422	3.04964e-16	1.10409e-24	8.69848e-10	7.42366e-17	1.88544e-10	8.49755e-24	5.89381e-16	0.247135	0.668753	0.486132	0.648459	0.240237	0.470847	1.0497	0.969504	1.00247	0.973317	1.05134	1.0052	28.6925	27.334	29.595	28.6218	29.4791	27.2914	28.544
10	2	0.350508	0.400763	0.380484	0.375368	0.374848	0.278177	0.285815	1.10647e-24	2.06553e-32	3.95991e-29	2.45486e-28	2.95056e-28	9.01918e-16	1.34186e-16	0.249127	0.361111	0.369628	0.386976	0.850836	0.822832	1.04895	1.0254	1.02376	1.02047	0.929239	0.936734	49.2013	46.9054	47.9825	48.0593	48.2143	52.9479	52.5243
30	18	0.334599	0.383462	0.310565	0.331077	0.312667	0.34861	0.325946	2.82826e-22	2.7745e-29	2.93521e-19	8.14099e-22	1.63949e-19	3.67687e-24	3.7051e-21	0.286969	0.595087	0.527805	0.58912	0.426985	0.487662	1.0407	0.98307	0.995063	0.984142	1.01315	1.0022	27.7714	26.6853	28.2497	27.9092	28.2189	27.4111	27.7106
8	1	0.424629	0.461401	0.443043	0.473037	0.441791	0.337327	0.326526	5.73258e-37	3.72513e-44	1.85985e-40	1.28157e-46	3.26215e-40	4.12055e-23	1.12101e-21	0.276929	0.42912	0.170127	0.420922	0.955677	0.965077	1.04241	1.01261	1.06921	1.0141	0.887367	0.880518	43.8314	42.048	43.2855	40.9942	43.222	49.3949	49.7791
10	7	0.34069	0.374928	0.141418	0.354017	0.128396	0.368333	0.328235	2.51171e-23	2.86784e-28	5.66383e-05	3.52866e-25	0.000259826	2.86275e-27	1.12607e-21	0.183869	1	0.338805	1	0.119666	0.215542	1.06562	0.235199	1.02977	0.222916	1.08658	1.05713	52.9526	49.6918	225.14	51.4219	237.545	48.7334	50.091
30	3	0.363992	0.361038	0.363891	0.356178	0.364164	0.346737	0.334764	2.4109e-26	6.46881e-26	2.4945e-26	3.2084e-25	2.27575e-26	6.65534e-24	2.69117e-22	0.524637	0.496287	0.554949	0.495554	0.597987	0.654214	0.995625	1.00066	0.990244	1.00079	0.982547	0.972243	26.9998	27.1185	26.982	27.2658	26.9785	27.4794	27.7707
30	19	0.35052	0.384078	0.332318	0.342645	0.335623	0.357521	0.337878	1.99939e-24	2.22254e-29	5.61764e-22	2.4001e-23	2.07463e-22	2.06669e-25	1.04407e-22	0.345044	0.568783	0.539106	0.555996	0.431671	0.512153	1.0287	0.98778	0.993058	0.990057	1.01229	0.99784	27.4269	26.6618	27.7662	27.6187	27.7024	27.094	27.4863
30	14	0.446321	0.431385	0.432294	0.441608	0.434303	0.370557	0.340327	3.15214e-40	2.05556e-37	1.39822e-37	2.52265e-39	5.94417e-38	2.59138e-27	4.9211e-23	0.601141	0.588084	0.536622	0.577436	0.883221	0.948653	0.981978	0.984328	0.993499	0.986235	0.918937	0.89063	24.8282	25.2839	25.2235	24.9907	25.1748	27.0184	27.8772
30	1	0.392994	0.384826	0.414683	0.376815	0.403408	0.29838	0.346656	8.51336e-31	1.69655e-29	1.9844e-34	2.94458e-28	1.65717e-32	7.84723e-18	6.82884e-24	0.553847	0.274283	0.628279	0.345705	0.967062	0.82926	0.99044	1.04349	0.977044	1.02857	0.877611	0.934726	27.4264	27.6911	26.2834	28.0708	26.6647	31.2512	29.3416
10	13	0.357055	0.385578	0.367844	0.3873	0.369695	0.377925	0.36096	1.29653e-25	6.22987e-30	3.38897e-27	3.30978e-30	1.78785e-27	9.90425e-29	3.52268e-26	0.420042	0.549915	0.429466	0.525985	0.363349	0.448519	1.01434	0.991188	1.01262	0.995412	1.02497	1.00917	48.016	47.3372	48.4428	47.4176	48.2373	46.8463	47.5796
10	14	0.410656	0.430705	0.387856	0.420107	0.396426	0.374561	0.362618	4.25609e-34	1.08222e-37	2.6963e-30	9.21923e-36	1.08753e-31	3.26415e-28	2.01469e-26	0.378231	0.63045	0.445531	0.583618	0.712502	0.770774	1.02212	0.976775	1.00971	0.985212	0.96121	0.949031	45.5257	44.5404	46.6082	45.0879	46.2091	47.363	47.9707
10	3	0.356518	0.407068	0.378116	0.403284	0.3713	0.372818	0.36409	1.54852e-25	1.76613e-33	9.25275e-29	7.77607e-33	1.02371e-27	6.02269e-28	1.22343e-26	0.250184	0.401807	0.262515	0.437603	0.42581	0.465606	1.0487	1.0177	1.04587	1.01114	1.01329	1.00611	48.0556	45.824	47.2198	45.948	47.526	47.4255	47.7638
8	10	0.359016	0.42086	0.185976	0.354526	0.187393	0.419618	0.367003	3.61019e-26	2.79502e-36	9.06332e-08	1.62237e-25	7.20335e-08	4.69005e-36	2.34707e-27	0.248443	0.925847	0.519433	0.925006	0.209313	0.451852	1.04883	0.903528	0.996587	0.903907	1.05839	1.00852	44.2836	42.2221	49.0119	44.4353	48.9913	41.8404	43.9093
10	11	0.388557	0.38712	0.268325	0.411619	0.265047	0.389598	0.36894	2.0813e-30	3.53715e-30	9.65896e-15	2.89602e-34	2.08109e-14	1.41462e-30	2.32222e-27	0.59188	0.845525	0.368661	0.852145	0.502964	0.567135	0.983737	0.930723	1.02395	0.928869	0.999476	0.988141	47.2097	47.9901	50.7237	46.1056	50.8249	47.2344	47.7763
12	1	0.459654	0.448133	0.4505	0.483205	0.469985	0.341185	0.374822	9.65228e-44	2.06759e-41	6.98139e-42	8.59211e-49	6.57121e-46	1.30481e-23	1.6171e-28	0.619926	0.561227	0.348566	0.394666	0.992391	0.969095	0.978794	0.989241	1.0277	1.01894	0.843235	0.877068	47.7754	48.8104	48.295	46.4876	46.8875	56.6572	54.4717
30	15	0.427045	0.421253	0.407125	0.412928	0.404621	0.383819	0.374998	1.27221e-36	1.39121e-35	3.92531e-33	3.99548e-34	1.03769e-32	2.43963e-29	5.56401e-28	0.532769	0.615669	0.580184	0.63077	0.773145	0.807953	0.994182	0.979346	0.985744	0.976587	0.948223	0.940106	25.35	25.4983	25.8846	25.7166	25.9577	26.7342	26.965
30	2	0.393306	0.391117	0.411772	0.376522	0.407723	0.344333	0.377283	7.57882e-31	1.70554e-30	6.32076e-34	3.26391e-28	3.10782e-33	1.4172e-23	2.49858e-28	0.564463	0.355939	0.645524	0.374663	0.792232	0.637958	0.98855	1.02655	0.973862	1.02293	0.943862	0.975263	26.6597	26.9685	25.9701	27.3752	26.062	28.2453	27.3359
12	10	0.367784	0.399062	0.164062	0.322609	0.165337	0.423003	0.385988	1.9251e-27	1.97571e-32	2.56828e-06	3.80135e-21	2.14061e-06	1.25698e-36	2.79826e-30	0.38245	0.934042	0.688902	0.933244	0.446605	0.62787	1.02122	0.899605	0.965996	0.899997	1.00947	0.977357	50.9082	49.8505	56.5895	52.7002	56.5649	50.4306	52.0876
10	12	0.398517	0.388442	0.351247	0.403179	0.347719	0.395074	0.389679	4.8978e-32	2.17138e-30	8.70806e-25	8.09922e-33	2.7166e-24	1.81613e-31	1.37305e-30	0.593498	0.620048	0.551922	0.634668	0.513001	0.50499	0.983448	0.978668	0.990833	0.976004	0.997703	0.999118	46.891	47.6802	47.9131	47.3248	48.0439	46.999	46.9324
17	1	0.497859	0.515144	0.49616	0.50916	0.506294	0.418674	0.405942	3.86316e-52	2.65406e-56	9.62544e-52	7.80146e-55	3.84681e-54	7.64796e-36	1.33217e-33	0.373431	0.51269	0.4323	0.417719	0.960202	0.986314	1.02292	0.997769	1.01204	1.01469	0.884162	0.856443	65.0516	63.5939	65.197	64.2774	64.1097	73.5743	75.9555
10	15	0.415128	0.42176	0.394594	0.416478	0.397655	0.394686	0.405961	7.04774e-35	4.65608e-36	2.17718e-31	4.07378e-35	6.80808e-32	2.10333e-31	2.73013e-33	0.466648	0.627359	0.496834	0.609218	0.679297	0.612733	1.00592	0.977339	1.00056	0.980626	0.967673	0.979992	45.2786	45.012	46.3284	45.2532	46.1731	46.7912	46.203
8	8	0.34048	0.353024	0.388796	0.363882	0.39484	0.384293	0.410737	1.53173e-23	2.66829e-25	9.06083e-31	6.89192e-27	9.20476e-32	4.82794e-30	1.78418e-34	2.05155e-05	2.06708e-07	0.0605587	8.45954e-08	1.6632e-12	1.26412e-13	1.33414	1.42783	1.11493	1.44486	1.63395	1.67572	70.7181	53.0067	49.5284	63.4284	48.9444	43.2803	42.2015
8	2	0.441835	0.456911	0.466496	0.449061	0.468077	0.422544	0.425648	3.19873e-40	3.13783e-43	3.19268e-45	1.2072e-41	1.47727e-45	1.38063e-36	3.72335e-37	0.451685	0.353958	0.51776	0.342564	0.655081	0.626356	1.00855	1.02664	0.99688	1.02886	0.972387	0.977645	41.6876	41.334	40.606	41.8181	40.5183	42.8714	42.6408
10	16	0.424676	0.3986	0.353851	0.414952	0.354602	0.423468	0.42586	1.38286e-36	4.74437e-32	3.72548e-25	7.57112e-35	2.91265e-25	2.28989e-36	8.41889e-37	0.648266	0.832116	0.566922	0.8309	0.502844	0.488445	0.9735	0.934334	0.988179	0.934653	0.999497	1.00205	44.832	46.0524	47.9828	45.3683	47.9665	44.8545	44.7404
10	17	0.432976	0.400797	0.362708	0.422904	0.362598	0.43087	0.433484	4.08876e-38	2.03827e-32	1.9544e-26	2.89685e-36	2.02878e-26	1.00862e-37	3.28513e-38	0.684899	0.833287	0.5682	0.834962	0.508049	0.492265	0.966601	0.934026	0.987952	0.933582	0.998577	1.00137	44.4435	45.9792	47.5828	44.9855	47.6054	44.5069	44.3828
18	9	0.353069	0.446054	0.577064	0.47916	0.576163	0.17447	0.433697	2.45772e-25	4.26258e-41	1.5517e-73	5.20033e-48	2.92548e-73	5.39654e-07	1.05087e-38	4.31841e-20	2.87858e-84	9.0424e-37	4.55639e-84	4.41561e-08	1.43397e-51	1.90386	4.11452	2.4568	4.10691	1.45674	2.9473	242.121	127.174	58.8456	98.5513	58.9546	166.208	82.1502
19	9	0.430472	0.522359	0.646829	0.567679	0.647205	0.466242	0.435462	6.43798e-38	5.66541e-58	2.69578e-97	2.27851e-70	1.91956e-97	5.2289e-45	7.40633e-39	2.81078e-11	1.79591e-46	9.43756e-21	1.35834e-46	8.81656e-20	1.77883e-09	1.58838	2.78406	1.92958	2.78812	1.89627	1.51661	125.794	79.1967	45.1836	65.1925	45.1179	66.3377	82.9443
28	9	0.340227	0.499991	0.607402	0.426699	0.605883	0.22857	0.436801	2.56294e-23	2.90089e-52	1.56277e-82	4.83261e-37	5.06533e-82	5.02251e-11	6.30826e-39	5.82732e-35	3.42503e-80	2.46461e-20	1.63844e-79	0.94322	1.00562e-37	2.40822	3.98953	1.91844	3.96377	0.894457	2.49973	298.437	123.925	74.8051	155.563	75.2914	333.652	119.388
8	7	0.446589	0.451049	0.0718238	0.42727	0.0817957	0.462558	0.439826	3.73635e-41	4.83361e-42	0.0404936	1.86683e-37	0.019595	2.14015e-44	7.84248e-40	0.464666	1	0.715346	1	0.346306	0.489977	1.00624	0.0800494	0.960857	0.0794942	1.02813	1.00176	41.001	40.7467	512.196	42.6713	515.773	39.8794	40.9288
10	19	0.438486	0.402796	0.371044	0.429411	0.368498	0.434963	0.440933	3.73785e-39	9.39966e-33	1.11929e-27	1.87808e-37	2.70434e-27	1.73442e-38	1.27361e-39	0.708184	0.82727	0.561403	0.836637	0.517759	0.481683	0.962066	0.935596	0.989156	0.933137	0.996863	1.00325	44.1735	45.9153	47.2143	44.6578	47.3388	44.3125	44.0306
12	8	0.371786	0.425724	0.30576	0.381825	0.326824	0.444356	0.440959	4.74154e-28	3.98703e-37	4.69488e-19	1.29323e-29	1.08553e-21	1.14899e-40	5.2775e-40	1.11146e-13	0.449863	0.00148298	0.0330159	7.81103e-22	6.92225e-23	1.67833	1.00889	1.23219	1.13781	1.96479	2.00036	95.8909	57.1347	95.0463	77.8215	84.277	48.8046	47.9367
17	10	0.412863	0.475277	0.159932	0.355682	0.157435	0.506688	0.441366	8.28698e-35	4.76841e-47	4.59031e-06	1.18235e-25	6.47657e-06	3.09208e-54	4.39952e-40	0.227306	0.987574	0.768666	0.98794	0.142539	0.568577	1.0539	0.854185	0.949739	0.853495	1.07795	0.987945	69.4927	65.9384	81.3555	73.1703	81.4213	64.4675	70.3407
12	7	0.45592	0.491089	0.0966196	0.47105	0.0723418	0.4919	0.444684	5.62231e-43	1.42346e-50	0.00583089	3.89008e-46	0.0391865	9.28374e-51	9.90798e-41	0.179226	1	0.431804	1	0.0983952	0.233477	1.0666	0.0628121	1.01213	0.0553462	1.09487	1.0524	50.0714	46.9447	797.161	49.4711	904.694	45.7327	47.5782
15	9	0.237614	0.421317	0.525811	0.353367	0.52224	0.184193	0.448467	6.73199e-12	2.54763e-36	5.40607e-59	2.54755e-25	4.41108e-58	1.22876e-07	1.77483e-41	3.77643e-63	1.71709e-133	2.78294e-54	2.90514e-132	4.46034e-22	7.42343e-120	3.34952	6.25098	3.04334	6.19111	1.97304	5.6074	340.867	101.766	54.5301	112.004	55.0575	172.763	60.7887
10	18	0.441186	0.409097	0.377048	0.432074	0.376805	0.435718	0.449804	1.13924e-39	7.91588e-34	1.35347e-28	6.02234e-38	1.47527e-28	1.25011e-38	2.38656e-41	0.689227	0.81819	0.564126	0.819468	0.52884	0.441454	0.965768	0.937906	0.988674	0.937585	0.994908	1.01045	44.0527	45.6141	46.9692	44.5573	46.9853	44.2781	43.5973
12	2	0.476269	0.467136	0.467832	0.49539	0.475916	0.414802	0.450584	2.90239e-47	2.6457e-45	1.88554e-45	1.4528e-51	3.46347e-47	3.7614e-35	6.71436e-42	0.60944	0.602299	0.38319	0.533062	0.892802	0.714945	0.980681	0.98196	1.02108	0.994192	0.916511	0.960913	45.5827	46.4807	46.4202	44.6417	45.849	49.7351	47.4369
27	8	0.436757	0.560293	0.534238	0.533501	0.533222	0.502451	0.455015	5.78149e-39	5.70105e-68	8.02692e-61	1.25199e-60	1.48144e-60	6.62788e-53	1.53892e-42	1.30175e-06	9.22283e-06	0.00013002	1.07752e-05	7.2963e-05	0.00153021	1.3934	1.35283	1.29377	1.3495	1.30717	1.23215	67.0271	48.1035	49.5459	51.8077	49.668	51.2764	54.3985
31	1	0.540042	0.542507	0.525383	0.536401	0.526967	0.488549	0.455839	7.7978e-62	1.71895e-62	4.87277e-58	7.11772e-61	1.93375e-58	2.79249e-49	2.37956e-42	0.515809	0.67607	0.564209	0.659855	0.955404	0.987281	0.9972	0.968209	0.988631	0.971273	0.88669	0.853724	50.4839	50.6257	52.1415	51.0645	51.977	56.9352	59.1338
8	15	0.497126	0.504755	0.483889	0.500608	0.479003	0.46589	0.457925	4.96786e-52	7.77002e-54	5.28816e-49	7.5463e-53	6.41766e-48	4.28543e-45	1.94502e-43	0.441743	0.597729	0.473196	0.63188	0.762234	0.800884	1.01034	0.982786	1.00473	0.976643	0.951167	0.942444	38.2002	37.8094	38.8693	38.0204	39.1138	40.1614	40.5331
17	7	0.465762	0.509657	0.106627	0.476138	0.0995779	0.50904	0.459521	5.15694e-45	5.90589e-55	0.00233251	3.09826e-47	0.00448347	8.34456e-55	1.02836e-43	0.177137	1	0.549861	1	0.102492	0.359735	1.0672	0.0855804	0.991241	0.0826509	1.09308	1.02554	68.0488	63.7636	795.144	68.6501	823.328	62.254	66.3543
8	14	0.485056	0.510449	0.500952	0.505489	0.502672	0.502463	0.460684	2.89495e-49	3.25573e-55	6.25849e-53	5.17862e-54	2.44397e-53	2.74081e-53	5.24704e-44	0.314416	0.382255	0.349739	0.369808	0.382504	0.68297	1.0345	1.02124	1.02746	1.02359	1.02119	0.967151	38.8091	37.5149	38.0019	37.772	37.9145	38.0036	40.1272
3	9	0.321673	0.551386	0.617529	0.48296	0.615126	0.160566	0.461922	5.29261e-21	9.01673e-66	1.56207e-86	1.11317e-48	1.08481e-85	4.26087e-06	3.69519e-44	6.86775e-44	3.08996e-80	7.09478e-33	1.41473e-79	1	1.30654e-43	2.69625	3.97297	2.33286	3.94812	0.550202	2.68697	294.437	109.203	74.1101	126.213	74.5764	535.144	109.579
27	11	0.507577	0.545818	0.175497	0.520921	0.174917	0.529842	0.464595	3.9865e-54	6.37947e-64	5.17139e-07	2.1067e-57	5.64494e-07	1.12159e-59	1.67018e-44	0.00144574	0.953585	0.624082	0.953625	0.00263366	0.245233	1.23367	0.888345	0.977976	0.888319	1.21733	1.04976	58.696	47.5784	66.0734	60.0178	66.0754	48.217	55.9135
18	10	0.387299	0.601358	0.128613	0.373479	0.129129	0.629394	0.469757	1.46047e-30	2.68117e-81	0.000232012	2.23983e-28	0.000218821	3.96919e-91	5.7191e-46	2.5034e-05	0.980685	0.565463	0.980598	2.8876e-06	0.114534	1.32955	0.864951	0.988508	0.865064	1.37525	1.08801	67.8356	51.0214	78.4272	68.6243	78.4169	49.3262	62.3483
8	13	0.472099	0.494309	0.424451	0.496841	0.42259	0.495357	0.470589	2.04082e-46	2.24699e-51	6.18276e-37	5.79284e-52	1.35413e-36	1.2842e-51	4.30512e-46	0.347273	0.836241	0.330022	0.842109	0.368658	0.545732	1.02794	0.9336	1.03134	0.932027	1.02381	0.991972	39.4267	38.3552	42.2308	38.2285	42.3021	38.5096	39.7458
31	10	0.436259	0.494108	0.150368	0.384908	0.149736	0.523799	0.471114	1.51088e-38	1.55475e-50	1.92533e-05	1.10001e-29	2.08844e-05	1.22127e-57	1.71127e-45	0.178469	0.996128	0.764375	0.996156	0.0914077	0.334883	1.06734	0.828199	0.950315	0.828053	1.09883	1.03063	56.7018	53.1246	68.464	59.6663	68.4761	51.6021	55.0169
15	10	0.440297	0.55217	0.156495	0.399717	0.152309	0.566158	0.471968	7.08653e-40	4.53058e-66	7.3619e-06	1.53255e-32	1.29116e-05	4.33507e-70	2.47265e-46	0.0175801	0.996604	0.725157	0.996788	0.0124603	0.351135	1.15947	0.826802	0.958868	0.825732	1.17062	1.0272	55.8815	48.1958	67.5875	58.2786	67.6751	47.7367	54.4017
31	8	0.316176	0.494035	0.489952	0.360368	0.480661	0.46487	0.47564	4.69959e-20	1.61593e-50	1.35385e-49	5.68977e-26	1.53679e-47	3.44759e-44	1.86677e-46	9.60339e-22	5.00361e-23	0.00015063	6.0677e-22	7.31626e-24	2.00251e-26	1.97185	2.01578	1.29174	1.97869	2.04422	2.13091	121.292	61.5122	60.1716	93.8984	61.2993	59.3345	56.9206
8	11	0.47732	0.488602	0.26661	0.466923	0.265306	0.499185	0.476792	1.50305e-47	4.57872e-50	1.03149e-14	2.5935e-45	1.40338e-14	1.63486e-52	1.96028e-47	0.460363	0.994769	0.61288	0.994928	0.314727	0.470552	1.00701	0.835476	0.980075	0.834845	1.03443	1.0052	39.4066	39.1324	47.1667	40.2077	47.2023	38.0948	39.2028
26	9	0.283322	0.452764	0.596748	0.450684	0.595869	0.355201	0.479014	2.51512e-16	6.16463e-42	8.14848e-79	1.59796e-41	1.56847e-78	2.39171e-25	2.0741e-47	9.52417e-50	3.22548e-108	4.61532e-47	7.11951e-108	6.14824e-41	8.54111e-77	2.90598	5.13817	2.81505	5.12319	2.60966	3.8685	386.88	133.132	75.2953	137.433	75.5154	148.249	100.008
12	15	0.524703	0.508932	0.517239	0.521341	0.512978	0.491949	0.479525	1.03986e-58	8.86533e-55	7.9982e-57	7.45105e-58	9.09521e-56	9.04429e-51	5.61599e-48	0.626101	0.56361	0.529328	0.597152	0.774616	0.842694	0.977678	0.988821	0.994847	0.982878	0.948428	0.931827	42.1439	43.1061	42.6204	42.3622	42.878	44.4355	45.2271
8	17	0.488196	0.500745	0.424396	0.488155	0.424631	0.505234	0.479665	5.65959e-50	7.00236e-53	6.32636e-37	5.78311e-50	5.72865e-37	5.96463e-54	4.58649e-48	0.407044	0.858066	0.504322	0.857695	0.373007	0.55974	1.01664	0.927556	0.99924	0.927663	1.02299	0.989509	38.652	38.0195	41.6708	38.6814	41.666	37.7835	39.0618
8	12	0.484349	0.500617	0.367043	0.497561	0.365712	0.502464	0.481623	4.17154e-49	7.50772e-53	2.31413e-27	3.93053e-52	3.66969e-27	2.73816e-53	1.69111e-48	0.381598	0.95797	0.433569	0.959228	0.360472	0.510415	1.02136	0.885809	1.01181	0.884926	1.02538	0.99817	38.9004	38.0867	43.9151	38.4465	43.9589	37.9376	38.9717
17	2	0.520392	0.532663	0.514642	0.539309	0.523307	0.489477	0.481944	1.29388e-57	8.97949e-61	3.53427e-56	1.53921e-62	2.36136e-58	3.32203e-50	1.63867e-48	0.386064	0.539558	0.332197	0.450691	0.751055	0.791014	1.02054	0.993051	1.03093	1.00874	0.953524	0.944718	61.8812	60.6357	62.3142	60.0246	61.3451	64.8973	65.5022
8	16	0.486166	0.503579	0.435599	0.487675	0.430747	0.508299	0.48229	1.62941e-49	1.48497e-53	5.07924e-39	7.4306e-50	4.197e-38	1.08614e-54	1.20205e-48	0.371407	0.804698	0.493189	0.825084	0.336797	0.526096	1.02329	0.941536	1.0012	0.936502	1.03	0.995418	38.7545	37.8725	41.161	38.7081	41.3822	37.6259	38.9329
27	1	0.549165	0.574862	0.533624	0.55664	0.541237	0.500788	0.486744	7.69224e-65	2.9813e-72	1.1627e-60	6.26027e-67	1.11065e-62	1.63284e-52	2.72487e-49	0.229655	0.65628	0.382529	0.577342	0.892871	0.950539	1.0535	0.972063	1.02127	0.986354	0.916239	0.89026	47.78	45.3536	49.1532	46.7849	48.441	52.1479	53.6697
8	18	0.489882	0.502768	0.436564	0.491224	0.437401	0.504078	0.486815	2.34047e-50	2.31854e-53	3.32273e-39	1.15429e-50	2.29818e-39	1.12878e-53	1.16269e-49	0.405066	0.819569	0.493639	0.815719	0.393143	0.52064	1.017	0.937896	1.00112	0.938854	1.01921	0.996375	38.5703	37.9255	41.1243	38.5271	41.0823	37.8434	38.7106
17	8	0.370005	0.439959	0.465585	0.407991	0.461218	0.463634	0.487404	8.86729e-28	8.23817e-40	5.61875e-45	5.89261e-34	4.5862e-44	1.44101e-44	9.8065e-50	9.43238e-10	1.3173e-13	0.000185065	2.80977e-13	4.05898e-18	1.64835e-19	1.52703	1.6756	1.28441	1.6634	1.83718	1.8854	122.903	80.485	73.3485	95.688	73.8866	66.8975	65.1867
21	10	0.456852	0.628609	0.191891	0.43322	0.192005	0.648275	0.491432	2.86797e-43	7.71871e-91	3.36849e-08	1.29383e-38	3.30465e-08	2.44564e-98	9.00296e-51	6.84439e-05	0.997588	0.649467	0.997587	8.38072e-06	0.274325	1.30712	0.820534	0.97344	0.820536	1.35309	1.04296	88.9398	68.0428	108.393	91.3664	108.392	65.7311	85.2766
16	10	0.453334	0.508675	0.184522	0.405387	0.182359	0.480747	0.492723	2.11113e-42	1.18916e-54	1.18685e-07	1.81655e-33	1.67356e-07	3.44401e-48	6.90559e-51	0.0943699	0.993534	0.755444	0.993714	0.231456	0.200716	1.09675	0.839683	0.952565	0.839092	1.05292	1.06072	59.4438	54.2001	70.7932	62.404	70.8431	56.4559	56.0409
27	2	0.561499	0.579003	0.557059	0.570492	0.558823	0.505821	0.493034	2.56713e-68	1.65096e-73	4.76357e-67	6.03999e-71	1.5008e-67	1.04992e-53	1.02486e-50	0.329172	0.578403	0.416857	0.559621	0.906598	0.946605	1.03163	0.986166	1.01489	0.989491	0.911207	0.892605	46.0323	44.6208	46.6781	45.3567	46.5212	50.5179	51.5708
19	10	0.422297	0.631644	0.131253	0.385842	0.131102	0.684071	0.493607	2.06039e-36	1.6176e-91	0.000178052	3.47532e-30	0.000181154	5.74104e-113	4.97305e-51	9.02877e-06	0.991389	0.710207	0.991411	1.1239e-10	0.0952022	1.35252	0.845748	0.961805	0.845692	1.56479	1.09643	59.1248	43.7146	69.9082	61.4727	69.9129	37.7844	53.9248
27	7	0.50564	0.493027	0.286035	0.501516	0.26264	0.496841	0.49382	1.15941e-53	1.02858e-50	1.11443e-16	1.10076e-52	3.2573e-14	1.36078e-51	6.76797e-51	0.466267	1	0.638389	1	0.375541	0.397157	1.00598	0.313629	0.975367	0.302044	1.02259	1.01853	51.2682	50.9634	163.468	52.563	169.737	50.1355	50.3354
12	3	0.47269	0.480424	0.496079	0.486874	0.495354	0.472388	0.496194	1.72877e-46	3.55716e-48	1.00486e-51	1.29185e-49	1.48156e-51	2.00846e-46	9.45163e-52	0.458921	0.344418	0.404569	0.349601	0.513297	0.349058	1.00727	1.02851	1.0171	1.0275	0.997662	1.02761	45.3099	44.9829	44.0538	44.548	44.0972	45.4161	44.0927
27	13	0.528047	0.544379	0.488878	0.554705	0.488251	0.516063	0.497175	3.25653e-59	1.57298e-63	9.02238e-50	2.20141e-66	1.24942e-49	3.41503e-56	1.13824e-51	0.145016	0.921165	0.079435	0.945234	0.987496	0.990536	1.07737	0.905265	1.10433	0.893391	0.853914	0.847573	52.7998	49.0081	58.3253	47.8115	59.1004	61.8327	62.2953
12	13	0.50928	0.51363	0.457079	0.527751	0.456128	0.520623	0.497807	7.29673e-55	6.28404e-56	3.26068e-43	1.71066e-59	5.10058e-43	1.13152e-57	3.97206e-52	0.556763	0.868041	0.479153	0.86902	0.349951	0.522221	0.990027	0.924553	1.00368	0.924255	1.02743	0.996095	43.7821	44.2231	47.3549	43.6217	47.3701	42.6131	43.9537
21	9	0.342255	0.52154	0.599027	0.479704	0.597698	0.523403	0.498412	8.20042e-24	4.82532e-58	1.59234e-80	3.94314e-48	4.37036e-80	1.61902e-58	2.15199e-52	4.59902e-22	2.63537e-71	2.97814e-20	7.18441e-71	1.13118e-58	5.62653e-52	1.97091	3.63385	1.90937	3.61815	3.18901	2.96099	283.805	143.997	78.1005	148.638	78.4394	88.9947	95.8482
29	9	0.289112	0.518433	0.630877	0.465235	0.626231	0.281569	0.498755	5.78767e-17	1.41325e-56	1.429e-90	1.77442e-44	6.94782e-89	3.89801e-16	7.51588e-52	1.37994e-81	4.74328e-149	4.07233e-65	7.03532e-147	3.00313e-30	4.79332e-105	4.0502	7.12197	3.44092	7.00527	2.25445	5.001	464.57	114.703	65.2305	135.013	66.3173	206.068	92.8954
32	10	0.469479	0.578785	0.12346	0.412556	0.123439	0.61148	0.503511	4.85436e-45	1.21314e-72	0.000469252	3.49463e-34	0.0004703	4.20974e-83	1.39465e-52	0.0129072	0.999471	0.811086	0.999471	0.00241188	0.328179	1.1711	0.792804	0.939448	0.792801	1.22114	1.03201	57.3492	48.9704	72.3372	61.0456	72.3374	46.9638	55.5702
8	3	0.437048	0.505474	0.485604	0.501587	0.484991	0.509844	0.50357	2.68559e-39	5.22178e-54	2.18016e-49	4.42482e-53	2.99349e-49	4.57224e-55	1.49299e-53	0.110012	0.205079	0.125577	0.208523	0.0959618	0.119449	1.08988	1.0595	1.08386	1.0586	1.0959	1.08616	41.2957	37.8901	38.9768	38.1006	39.0098	37.6821	38.0199
34	9	0.249543	0.508212	0.627023	0.40116	0.61596	0.440824	0.505272	1.49583e-12	1.61065e-52	1.46563e-86	1.47705e-31	9.20422e-83	1.81399e-38	7.72049e-52	8.70637e-143	2.69191e-218	9.5811e-77	1.47178e-213	7.98055e-174	1.50999e-184	7.01768	12.2197	3.95317	11.8226	8.88819	9.61515	757.599	107.956	61.9982	191.643	64.0804	85.2366	78.7922
27	12	0.530185	0.549732	0.328595	0.545945	0.32004	0.543199	0.507613	9.14309e-60	5.36431e-65	8.50419e-22	5.89053e-64	1.06228e-20	3.28462e-63	3.90849e-54	0.161857	0.999886	0.292388	0.999891	0.610476	0.984502	1.07198	0.771068	1.03923	0.770457	0.980435	0.858999	50.3443	46.9639	65.2916	48.4437	65.3434	51.3489	58.6081
33	10	0.486851	0.58439	0.146676	0.422646	0.146576	0.614637	0.507859	5.12568e-48	3.61154e-73	3.65997e-05	2.11608e-35	3.70543e-05	7.78843e-83	9.1991e-53	0.019481	0.99973	0.850157	0.99973	0.00371175	0.376954	1.15892	0.78085	0.928612	0.780828	1.21084	1.02264	47.3776	40.8808	60.6744	51.0198	60.6762	39.1279	46.3289
12	11	0.507393	0.523779	0.242762	0.508901	0.24162	0.535919	0.507994	2.09087e-54	1.79066e-58	2.27524e-12	9.01825e-55	2.90059e-12	1.23884e-61	1.49634e-54	0.393562	0.99782	0.468239	0.997879	0.324201	0.48693	1.01914	0.818471	1.00561	0.817964	1.03253	1.0023	44.8774	44.0346	54.8308	44.627	54.8648	43.4634	44.7743
17	3	0.514298	0.549428	0.530906	0.551957	0.534671	0.515141	0.508346	4.29863e-56	2.64275e-65	2.59019e-60	5.20179e-66	2.65331e-61	2.65837e-56	1.22982e-54	0.222107	0.357173	0.200345	0.324738	0.491353	0.54271	1.05519	1.02603	1.06078	1.03242	1.00152	0.992497	61.701	58.4739	60.1356	58.1656	59.7632	61.6071	62.1674
12	14	0.535658	0.520816	0.546009	0.54179	0.546909	0.512153	0.511072	1.45285e-61	1.01173e-57	2.32821e-64	3.29628e-63	1.31649e-64	1.4504e-55	2.66877e-55	0.622075	0.411514	0.446773	0.404004	0.694353	0.706719	0.978406	1.01583	1.00944	1.01721	0.964947	0.962538	41.4719	42.3872	40.8258	41.0841	40.7704	42.9784	43.086
31	7	0.518669	0.543377	0.0980527	0.503636	0.0821593	0.545176	0.513139	2.31723e-56	1.0045e-62	0.00547882	9.71788e-53	0.0200415	3.29588e-63	5.23271e-55	0.201527	1	0.595166	1	0.137749	0.428514	1.06093	0.0765621	0.983108	0.0694577	1.0802	1.01282	54.2189	51.1049	708.17	55.1505	780.604	50.1936	53.5324
17	15	0.560147	0.548071	0.545813	0.552074	0.548224	0.517318	0.514214	2.44197e-68	6.28778e-65	2.63517e-64	4.82101e-66	5.7009e-65	7.64256e-57	4.50781e-56	0.611557	0.628602	0.575449	0.607519	0.854211	0.86879	0.980301	0.977224	0.986731	0.981025	0.928621	0.924325	57.2827	58.4338	58.6178	58.053	58.3906	61.6857	61.9724
12	12	0.519715	0.517193	0.376125	0.527567	0.371309	0.528433	0.514708	1.91639e-57	8.21184e-57	1.01534e-28	1.90815e-59	5.6101e-28	1.13951e-59	3.40262e-56	0.546809	0.960299	0.507674	0.965112	0.379706	0.428084	0.991777	0.884091	0.99865	0.880421	1.02173	1.01281	44.1754	44.5417	49.967	44.2351	50.1753	43.2357	43.6168
9	10	0.476452	0.583551	0.142669	0.446375	0.141597	0.618807	0.515444	2.64749e-47	2.30822e-75	4.45368e-05	4.60531e-41	5.0867e-05	4.34301e-87	2.23688e-56	0.00920123	0.99945	0.687336	0.999458	0.000529302	0.202217	1.18011	0.795025	0.966297	0.794795	1.25878	1.06029	58.5408	49.6064	73.6339	60.5826	73.6552	46.5058	55.2123
16	8	0.480807	0.57141	0.504068	0.503214	0.506543	0.569621	0.516204	3.34135e-48	1.45821e-71	1.52315e-53	2.43349e-53	3.88875e-54	4.98383e-71	1.69132e-56	6.43948e-08	6.8996e-05	0.00734226	4.38846e-05	2.91376e-11	6.06522e-08	1.45068	1.30758	1.18711	1.31781	1.58731	1.4518	80.4809	55.4782	61.5495	67.7956	61.0718	50.7027	55.4352
26	10	0.473168	0.60454	0.15164	0.429327	0.150648	0.635624	0.520277	3.77698e-46	2.24957e-81	1.55507e-05	1.9463e-37	1.76968e-05	2.52114e-92	4.91403e-57	0.00178171	0.999261	0.776763	0.999271	0.000180435	0.164308	1.22852	0.798889	0.947699	0.798675	1.28662	1.07137	85.1758	69.3318	106.618	89.8764	106.646	66.2012	79.5021
11	10	0.485335	0.580425	0.1581	0.453956	0.155203	0.607797	0.524749	8.43792e-49	1.12335e-73	6.57231e-06	3.5607e-42	9.71223e-06	1.82493e-82	3.6874e-58	0.0158608	0.999504	0.699643	0.999524	0.00193587	0.213021	1.16372	0.792465	0.963745	0.791816	1.22627	1.05777	54.4801	46.8155	68.7477	56.5296	68.804	44.4277	51.5046
9	9	0.294119	0.379654	0.521835	0.389003	0.517696	0.0874988	0.52577	1.09509e-17	2.84845e-29	5.58788e-58	9.10759e-31	6.15078e-57	0.0125667	5.54106e-59	1.72432e-39	1.66943e-115	3.23848e-35	4.62086e-114	0.109412	6.64905e-130	2.54912	5.41138	2.40853	5.34738	1.09018	6.07717	335.548	131.633	62.0079	139.316	62.7501	307.791	55.2145
17	11	0.521121	0.538795	0.337719	0.502109	0.337643	0.546187	0.52603	8.47263e-58	2.1149e-62	3.87527e-23	3.84942e-53	3.96819e-23	2.07993e-64	4.75131e-59	0.325472	0.991261	0.64954	0.991197	0.260977	0.392982	1.03228	0.846245	0.973395	0.846405	1.04598	1.01925	62.6147	60.6569	73.9912	64.3261	73.9772	59.862	61.4322
12	19	0.524845	0.531314	0.475924	0.523802	0.475162	0.542135	0.527045	9.5635e-59	2.02727e-60	3.4497e-47	1.76601e-58	5.05173e-47	2.65822e-63	2.60294e-59	0.446026	0.824543	0.510105	0.828023	0.356292	0.481678	1.00957	0.936602	0.998223	0.93571	1.0262	1.00323	42.1386	41.739	44.9909	42.2136	45.0338	41.0627	42.0029
15	1	0.592158	0.614126	0.592805	0.586213	0.59438	0.50475	0.527543	4.30262e-78	1.90782e-85	2.66247e-78	3.37045e-76	8.23718e-79	9.03117e-54	1.93581e-59	0.263645	0.468173	0.574983	0.437677	0.995269	0.96592	1.04538	1.00562	0.986813	1.01107	0.833344	0.879766	45.9734	43.9776	45.7164	46.5878	45.4699	55.1674	52.2564
12	17	0.525006	0.530275	0.500199	0.525732	0.495511	0.541331	0.528753	8.69952e-59	3.78593e-60	1.08934e-52	5.66572e-59	1.36185e-51	4.38779e-63	9.41661e-60	0.456051	0.689235	0.495463	0.72007	0.36414	0.468583	1.00778	0.965933	1.0008	0.95989	1.02469	1.00555	42.1284	41.8032	43.6143	42.0948	43.8888	41.1133	41.8959
15	8	0.395659	0.544666	0.525517	0.470349	0.529253	0.54529	0.529431	7.32906e-32	5.43361e-64	6.43242e-59	5.49405e-46	6.98089e-60	3.66601e-64	6.27822e-60	6.93749e-14	8.66437e-15	5.01324e-05	2.96748e-15	1.42999e-18	1.32968e-18	1.68588	1.7189	1.3146	1.73573	1.85295	1.85404	95.2133	56.477	55.392	72.4278	54.8549	51.3848	51.3544
12	18	0.521825	0.52085	0.481867	0.524604	0.479252	0.532521	0.529928	5.61965e-58	9.91487e-58	1.70509e-48	1.10196e-58	6.4514e-48	9.78089e-61	4.65975e-60	0.507386	0.779829	0.478118	0.793517	0.411311	0.432607	0.998701	0.947265	1.00386	0.944139	1.01586	1.01199	42.325	42.38	44.6813	42.1622	44.8292	41.6641	41.8236
12	16	0.525307	0.531382	0.501453	0.525728	0.497382	0.543719	0.530145	7.28138e-59	1.94595e-60	5.50731e-53	5.67995e-59	4.99259e-52	9.85979e-64	4.09134e-60	0.44941	0.682941	0.498277	0.710107	0.3471	0.459609	1.00897	0.967137	1.0003	0.961871	1.02799	1.00715	42.109	41.7348	43.5399	42.0962	43.7782	40.9625	41.8102
17	13	0.529129	0.538486	0.48288	0.536048	0.480609	0.543224	0.531604	7.51756e-60	2.56034e-62	1.01503e-48	1.14478e-61	3.23769e-48	1.34463e-63	1.702e-60	0.458766	0.898555	0.485523	0.90522	0.370487	0.471803	1.0073	0.914466	1.00255	0.911995	1.02348	1.00498	60.2593	59.8228	65.8956	60.1059	66.0741	58.8768	59.9607
13	10	0.512146	0.572055	0.198671	0.459997	0.197358	0.59638	0.531982	2.68193e-55	1.69694e-71	1.20557e-08	1.32314e-43	1.50914e-08	4.43951e-79	2.64213e-60	0.0951631	0.999912	0.826396	0.999915	0.0296186	0.341964	1.09657	0.767634	0.935976	0.767246	1.14204	1.02907	62.222	56.7423	81.0568	66.4782	81.0979	54.4831	60.4644
31	3	0.526913	0.549133	0.548521	0.54835	0.547735	0.536229	0.534562	1.99532e-58	2.76965e-64	4.07098e-64	4.53303e-64	6.66727e-64	7.89398e-61	2.15169e-60	0.323459	0.327008	0.333415	0.333382	0.445703	0.455818	1.03293	1.03221	1.03092	1.03093	1.0097	1.00788	50.5886	48.9758	49.01	49.0714	49.071	50.1025	50.1931
17	16	0.535083	0.550388	0.514059	0.53106	0.510837	0.551778	0.535793	2.06371e-61	1.42768e-65	4.9242e-56	2.36154e-60	3.0461e-55	5.83574e-66	1.33812e-61	0.36909	0.668371	0.534532	0.691238	0.356887	0.49394	1.02375	0.969892	0.993934	0.965547	1.02609	1.00107	59.5739	58.1921	61.4233	59.9375	61.6997	58.0594	59.5104
31	11	0.536815	0.573648	0.262968	0.529716	0.262573	0.57224	0.536367	5.54113e-61	2.80391e-71	3.89639e-14	3.84604e-59	4.26529e-14	7.34046e-71	7.26525e-61	0.235681	0.999797	0.534898	0.9998	0.226364	0.470552	1.05227	0.778419	0.993824	0.778247	1.05455	1.00524	50.7452	48.2246	65.1901	51.0606	65.2045	48.1202	50.4807
17	12	0.532878	0.547688	0.427923	0.527213	0.423343	0.550115	0.536384	7.88444e-61	8.02259e-65	1.56407e-37	2.35556e-59	1.08954e-36	1.70183e-65	9.31995e-62	0.346038	0.951753	0.575501	0.958124	0.317282	0.41582	1.0282	0.889829	0.986722	0.885636	1.03393	1.01504	60.8828	59.2132	68.4207	61.7021	68.7447	58.8846	59.9808
17	17	0.538849	0.551743	0.510846	0.534156	0.50769	0.552245	0.536725	2.04625e-62	5.97221e-66	3.02982e-55	3.62915e-61	1.77246e-54	4.31795e-66	7.56403e-62	0.388256	0.719285	0.540569	0.73978	0.383467	0.518258	1.02013	0.960047	0.992874	0.955881	1.02103	0.996791	59.2363	58.0674	61.7014	59.6615	61.9704	58.0164	59.427
20	10	0.485584	0.63949	0.144466	0.454173	0.144167	0.664912	0.536848	3.78198e-49	2.39018e-94	3.67713e-05	1.80265e-42	3.81752e-05	1.70179e-104	1.16998e-61	0.000106458	0.999728	0.708924	0.99973	3.03172e-06	0.14265	1.29802	0.783833	0.962035	0.783761	1.3756	1.07806	65.028	50.0978	82.9616	67.5942	82.9693	47.2724	60.3194
31	2	0.549178	0.556052	0.565979	0.55828	0.55982	0.52621	0.537299	2.69154e-64	3.36563e-66	5.00212e-69	7.95525e-67	2.91649e-67	3.00959e-58	4.13538e-61	0.470157	0.37044	0.445383	0.431845	0.765753	0.695811	1.00531	1.02367	1.00976	1.01222	0.950013	0.964405	49.0764	48.8172	47.9418	48.602	48.4841	51.6587	50.8878
27	3	0.548342	0.587084	0.5611	0.580308	0.561337	0.563022	0.537855	1.2969e-64	5.16312e-76	3.34367e-68	6.57719e-74	2.8588e-68	9.33551e-69	8.89389e-62	0.177654	0.396905	0.227994	0.395483	0.387293	0.605342	1.06727	1.01858	1.05391	1.01884	1.02037	0.981358	46.6155	43.6774	45.7653	44.2312	45.7534	45.6848	47.501
3	10	0.483686	0.61476	0.150169	0.410884	0.149222	0.671411	0.538585	7.67222e-49	1.45517e-85	1.73165e-05	2.02593e-34	1.9588e-05	1.63281e-107	2.85971e-62	0.00135389	0.999692	0.876707	0.999697	1.06047e-06	0.13021	1.23477	0.785926	0.921816	0.785699	1.39636	1.08228	85.9169	69.5813	109.319	93.204	109.351	61.5292	79.3851
14	10	0.51842	0.575739	0.210198	0.46434	0.209156	0.60898	0.540967	8.88933e-57	1.62045e-72	1.60728e-09	1.88762e-44	1.94134e-09	3.62543e-83	1.31207e-62	0.104705	0.999929	0.841894	0.99993	0.0174423	0.324126	1.09244	0.76473	0.931841	0.764422	1.16026	1.03265	59.8258	54.7636	78.2312	64.2017	78.2627	51.5624	57.9342
31	16	0.532865	0.576305	0.523822	0.519878	0.519271	0.575829	0.541536	5.93931e-60	4.50628e-72	1.20477e-57	1.16365e-56	1.64521e-56	6.26044e-72	3.1233e-62	0.162637	0.58315	0.615353	0.619079	0.164775	0.425719	1.07206	0.985259	0.979468	0.978791	1.07141	1.01334	50.1536	46.7823	50.904	51.2049	51.2403	46.8109	49.4936
17	18	0.543237	0.553442	0.511889	0.537714	0.51054	0.555463	0.542171	1.33413e-63	1.98849e-66	1.6839e-55	4.11792e-62	3.59966e-55	5.33538e-67	2.59871e-63	0.410206	0.743745	0.548075	0.752181	0.392008	0.509274	1.01607	0.955058	0.991555	0.953286	1.01943	0.998369	58.8404	57.91	61.6093	59.3415	61.7237	57.7189	58.9365
31	15	0.575456	0.566854	0.569294	0.570328	0.566169	0.544068	0.54374	8.0994e-72	2.78681e-69	5.40931e-70	2.68965e-70	4.40681e-69	6.55316e-63	8.02723e-63	0.577013	0.554311	0.544501	0.58375	0.791058	0.792593	0.986354	0.990387	0.992125	0.985152	0.944307	0.943949	46.8781	47.5267	47.3332	47.2503	47.5847	49.6429	49.6617
24	9	0.279737	0.559783	0.64731	0.455617	0.643818	0.317904	0.544851	6.13985e-16	1.40559e-67	8.93868e-97	1.65188e-42	2.00277e-95	2.31624e-20	1.98908e-63	1.40587e-140	1.061e-204	1.66575e-90	3.33266e-203	1.17478e-84	2.37827e-172	6.67424	10.6427	4.39913	10.533	4.16868	8.46548	575.995	86.3011	54.1212	130.934	54.6847	138.172	68.0404
25	10	0.506668	0.615213	0.175841	0.458287	0.175791	0.635373	0.544878	5.67454e-54	2.06808e-85	4.82976e-07	2.96308e-43	4.86636e-07	1.10911e-92	9.64022e-64	0.00513892	0.999912	0.812883	0.999913	0.00188966	0.233228	1.19811	0.767611	0.939372	0.767575	1.2263	1.0526	70.0829	58.4946	91.3001	74.6062	91.3043	57.1499	66.5811
31	12	0.547618	0.579992	0.392955	0.549458	0.388939	0.57667	0.545434	7.17321e-64	3.46721e-73	5.66076e-31	2.25618e-64	2.5139e-30	3.50054e-72	2.80596e-63	0.19137	0.988123	0.469624	0.98962	0.205708	0.409225	1.06369	0.852129	1.00541	0.849041	1.05983	1.01637	50.5185	47.4936	59.285	50.2469	59.5006	47.6668	49.7049
31	14	0.5826	0.595979	0.585733	0.586828	0.581136	0.578906	0.54654	5.54047e-74	3.48435e-78	5.98727e-75	2.73465e-75	1.555e-73	7.40546e-73	1.40809e-63	0.366894	0.466474	0.455586	0.511466	0.539602	0.810646	1.02435	1.00597	1.00792	0.997969	0.992992	0.939629	46.2866	45.1864	46.012	45.9228	46.3808	46.6133	49.2605
31	17	0.54605	0.569407	0.519152	0.532377	0.514842	0.567115	0.546961	1.9126e-63	5.01163e-70	1.76058e-56	7.94407e-60	2.0155e-55	2.3411e-69	1.08291e-63	0.297455	0.720986	0.624142	0.749665	0.314635	0.490524	1.03833	0.959412	0.97787	0.953481	1.03474	1.00168	49.1631	47.3483	51.243	50.2757	51.5617	47.5127	49.0806
15	7	0.552804	0.601913	0.168009	0.569013	0.198798	0.599867	0.547574	3.00694e-66	2.74678e-81	1.45449e-06	6.20718e-71	1.08559e-08	1.31297e-80	8.62801e-65	0.101168	1	0.430652	1	0.077299	0.451276	1.09365	0.109566	1.01234	0.111619	1.10513	1.00863	50.1037	45.8131	457.291	49.4928	448.883	45.3375	49.6748
31	13	0.551881	0.558848	0.510693	0.560846	0.506211	0.564953	0.547714	4.86496e-65	5.49903e-67	2.03968e-54	1.49081e-67	2.39759e-53	9.90309e-69	6.75681e-64	0.416086	0.771121	0.4183	0.794499	0.293479	0.43495	1.0151	0.94883	1.0147	0.943503	1.03917	1.01165	49.6867	48.9475	52.3663	48.9672	52.662	47.8137	49.1144
13	1	0.624752	0.617274	0.628269	0.620859	0.639552	0.552525	0.548205	8.74863e-89	3.95049e-86	4.65852e-90	2.15141e-87	2.94744e-94	7.48514e-66	1.18251e-64	0.622176	0.488852	0.587399	0.352754	0.992248	0.995589	0.978335	1.00197	0.984576	1.02695	0.843282	0.831559	51.962	53.1126	51.8599	52.776	50.5981	61.6187	62.4874
16	7	0.551594	0.592058	0.236371	0.573017	0.26558	0.584886	0.549167	7.88359e-66	5.75458e-78	8.97448e-12	4.80294e-72	1.41704e-14	1.08742e-75	3.73946e-65	0.17294	1	0.36629	1	0.189649	0.447809	1.06847	0.201979	1.0243	0.226352	1.06372	1.00926	52.6486	49.2748	260.663	51.3998	232.596	49.4949	52.1655
27	16	0.500324	0.545477	0.474652	0.527817	0.475462	0.565736	0.549868	2.09782e-52	7.90227e-64	1.23712e-46	3.73294e-59	8.27436e-47	1.51802e-69	4.91952e-65	0.19483	0.718128	0.301796	0.70694	0.0815007	0.152212	1.06246	0.960158	1.03725	0.96238	1.10326	1.07501	49.9503	47.0138	52.023	48.1567	51.9028	45.2753	46.4648
11	1	0.605916	0.609065	0.610223	0.620225	0.606375	0.561757	0.549883	7.80905e-82	6.80883e-83	2.75689e-83	9.56186e-87	5.48394e-82	3.82935e-68	8.37992e-65	0.442947	0.407918	0.344907	0.49888	0.904785	0.952118	1.01018	1.01657	1.02856	1.0002	0.911743	0.889084	46.0444	45.5806	45.294	44.7659	46.0353	50.5015	51.7886
31	18	0.560252	0.573089	0.526857	0.548337	0.523862	0.577076	0.556258	2.19896e-67	4.10986e-71	2.06252e-58	4.57003e-64	1.17771e-57	2.64386e-72	2.94666e-66	0.381274	0.767666	0.611563	0.786422	0.34375	0.531063	1.0216	0.949593	0.980154	0.945378	1.02886	0.994502	48.0962	47.0792	50.6492	49.07	50.875	46.747	48.362
14	1	0.624655	0.608425	0.640118	0.615028	0.6312	0.554706	0.559144	1.21479e-88	5.58916e-83	2.33806e-94	3.04443e-85	5.0683e-91	2.19879e-66	1.21519e-67	0.719048	0.320193	0.638788	0.430575	0.98994	0.985703	0.959974	1.03345	0.975293	1.01239	0.848941	0.857067	50.741	52.8566	49.0987	52.0264	50.1198	59.7698	59.2031
33	1	0.605075	0.622458	0.617628	0.623763	0.621373	0.561281	0.559637	1.14723e-79	1.65217e-85	7.55363e-84	5.81687e-86	3.92108e-85	1.93159e-66	5.55248e-66	0.306518	0.345841	0.262901	0.322394	0.916578	0.941658	1.03677	1.02872	1.04635	1.03347	0.905985	0.893996	40.1278	38.7045	39.0074	38.3504	38.8283	44.2919	44.8859
16	1	0.582695	0.606333	0.604759	0.582117	0.587041	0.530779	0.562573	5.25552e-75	1.13414e-82	3.84715e-82	7.94926e-75	2.28203e-76	3.30234e-60	5.86555e-69	0.248314	0.244871	0.509152	0.501648	0.939547	0.764432	1.04892	1.04972	0.998389	0.99971	0.896743	0.950632	49.2122	46.9171	46.8812	49.2916	49.2265	54.8788	51.7679
27	14	0.596873	0.601396	0.597576	0.597229	0.60158	0.563026	0.562818	3.82793e-79	1.25795e-80	2.25832e-79	2.9306e-79	1.09365e-80	9.30733e-69	1.06952e-68	0.452077	0.492971	0.496739	0.450214	0.814468	0.811239	1.00852	1.00124	1.00058	1.00885	0.938944	0.939739	42.858	42.4961	42.8049	42.8333	42.482	45.6449	45.6063
23	10	0.502374	0.640948	0.167739	0.454907	0.167128	0.689525	0.563752	7.99748e-53	1.47108e-94	1.65383e-06	1.81799e-42	1.80624e-06	6.69155e-115	6.94752e-69	0.000320243	0.999885	0.805252	0.999886	2.31286e-07	0.0898078	1.27234	0.771102	0.941157	0.770944	1.42787	1.0992	84.6478	66.529	109.775	89.9402	109.798	59.2826	77.0086
9	1	0.598812	0.606154	0.604321	0.600984	0.603353	0.567417	0.563946	2.92804e-80	1.03613e-82	4.29687e-82	5.59833e-81	9.07629e-82	1.84456e-70	1.9293e-69	0.412414	0.354812	0.445693	0.43325	0.826055	0.865284	1.01566	1.02649	1.00963	1.01187	0.936216	0.925385	49.9724	49.2019	48.6829	49.4956	49.3861	53.377	54.0018
27	17	0.530988	0.56143	0.504022	0.547135	0.506521	0.577238	0.564217	5.66018e-60	2.68729e-68	2.81458e-53	2.78296e-64	7.14087e-54	5.69602e-73	4.20284e-69	0.268539	0.729849	0.372261	0.711089	0.14454	0.226965	1.04443	0.95779	1.02322	0.961561	1.07753	1.05416	47.852	45.8164	49.9608	46.7663	49.7649	44.4091	45.3935
14	8	0.368854	0.586965	0.561415	0.468128	0.554562	0.578635	0.566132	1.91726e-27	5.62757e-76	2.71428e-68	3.03688e-45	2.41403e-66	2.13766e-73	1.16306e-69	2.54175e-46	2.04542e-40	2.64784e-15	3.55825e-39	1.49269e-48	2.66366e-48	2.78452	2.58749	1.74053	2.54634	2.85958	2.8511	162.042	58.1938	62.6251	93.0995	63.6372	56.6663	56.8349
27	18	0.566226	0.578621	0.533496	0.567373	0.5347	0.5152	0.567262	1.09121e-69	2.16003e-73	1.25624e-60	5.03491e-70	6.07029e-61	5.57483e-56	5.42691e-70	0.397982	0.777427	0.492766	0.768453	0.929059	0.482846	1.01838	0.947645	1.00128	0.949634	0.901708	1.00303	45.3669	44.5483	47.8733	45.309	47.773	50.3122	45.2297
13	8	0.328004	0.592078	0.559243	0.474633	0.552394	0.586544	0.570316	9.58376e-22	1.08513e-77	9.43299e-68	1.0987e-46	8.13928e-66	6.17736e-76	5.59415e-71	4.42741e-52	2.39949e-44	9.97909e-21	6.16855e-43	3.50277e-55	4.26194e-54	2.97703	2.71664	1.93034	2.66965	3.08299	3.0458	175.154	58.8353	64.4746	90.7374	65.6096	56.8132	57.5068
15	2	0.593414	0.622024	0.621874	0.608337	0.617014	0.570584	0.573412	1.69226e-78	3.10985e-88	3.51731e-88	1.87985e-83	1.86248e-86	2.11256e-71	2.99054e-72	0.215649	0.199326	0.339246	0.240134	0.74427	0.731277	1.05681	1.06105	1.02953	1.05081	0.954948	0.957627	45.2893	42.8547	42.6833	43.9902	43.0994	47.4259	47.2932
11	7	0.578182	0.62723	0.0544598	0.616675	0.0435253	0.627157	0.573521	5.42103e-73	3.03069e-89	0.122611	1.67018e-85	0.217356	3.22094e-89	1.37378e-71	0.0856558	1	0.171817	1	0.0826978	0.51579	1.10135	0.0621348	1.06911	0.0555517	1.10284	0.997211	47.1478	42.809	758.8	44.1002	848.719	42.7511	47.2797
16	2	0.620597	0.628993	0.602351	0.616334	0.616785	0.58601	0.573557	1.28237e-87	1.18912e-90	2.46053e-81	4.10181e-86	2.85077e-86	4.82328e-76	3.3037e-72	0.391502	0.70994	0.554572	0.568114	0.866317	0.919653	1.01954	0.961881	0.990406	0.988019	0.92503	0.906138	45.0257	44.1629	46.81	45.4618	45.5717	48.6748	49.6897
16	13	0.576964	0.596652	0.556735	0.595023	0.556412	0.589147	0.574854	3.06104e-73	1.86755e-79	2.79454e-67	6.33666e-79	3.45311e-67	4.90857e-77	1.34063e-72	0.328141	0.691187	0.37302	0.686557	0.353934	0.49702	1.03176	0.965536	1.02301	0.966426	1.02667	1.00052	48.8451	47.3416	50.5886	47.7463	50.542	47.576	48.8195
28	10	0.521734	0.636796	0.134349	0.471207	0.133135	0.651111	0.574904	1.543e-57	5.46637e-93	0.000129183	7.67376e-46	0.000148775	1.6635e-98	3.53949e-72	0.00189996	0.999987	0.833915	0.999988	0.00124359	0.178318	1.22646	0.742706	0.933939	0.742469	1.23783	1.06712	80.4672	65.6091	108.343	86.1589	108.378	65.0064	75.4059
29	10	0.528686	0.658383	0.170867	0.485643	0.170372	0.676357	0.575573	3.65405e-59	3.54825e-101	1.0809e-06	7.20666e-49	1.16229e-06	9.84457e-109	3.333e-72	0.00030964	0.999987	0.805545	0.999987	7.81025e-05	0.18316	1.27355	0.742936	0.941015	0.742805	1.30626	1.06582	72.8024	57.1648	97.9929	77.3658	98.0101	55.7334	68.3064
9	7	0.580707	0.6421	0.075715	0.626285	0.0803336	0.640203	0.576457	1.76737e-74	1.08146e-95	0.0308772	9.01875e-90	0.0219783	5.7859e-95	3.56849e-73	0.0370949	1	0.115038	1	0.036505	0.484096	1.13359	0.0754024	1.08793	0.0710203	1.13418	1.0028	50.319	44.3889	667.34	46.2522	708.516	44.3661	50.1784
13	7	0.57949	0.619447	0.122248	0.608583	0.109559	0.6215	0.576493	9.54307e-74	6.79716e-87	0.000492507	3.91994e-83	0.00180389	1.27393e-87	7.82522e-73	0.14556	1	0.284515	1	0.100226	0.504783	1.07714	0.0797125	1.0409	0.0723916	1.09431	0.999156	56.9078	52.8324	713.913	54.6719	786.111	52.0035	56.9559
16	15	0.640072	0.640873	0.625887	0.637828	0.631899	0.60113	0.577878	8.46044e-95	4.17651e-95	1.61438e-89	6.0408e-94	1.00805e-91	6.267e-81	1.61038e-73	0.489595	0.663881	0.526133	0.596696	0.884314	0.969325	1.00183	0.970715	0.995405	0.982949	0.919347	0.876793	42.9757	42.897	44.2722	43.1741	43.7212	46.7459	49.0147
25	1	0.635417	0.657173	0.633943	0.638475	0.633924	0.602225	0.57814	1.06805e-92	3.52775e-101	3.78974e-92	7.54375e-94	3.85056e-92	5.33859e-81	2.46822e-73	0.243907	0.502104	0.505949	0.503449	0.921754	0.975459	1.05004	0.999629	0.998951	0.999392	0.905065	0.870614	57.0351	54.3168	57.0562	57.095	57.0698	63.0177	65.5114
14	7	0.58183	0.629988	0.120739	0.61518	0.108434	0.632798	0.578677	2.23608e-74	1.41218e-90	0.000583151	2.69621e-85	0.00202458	1.30332e-91	2.07589e-73	0.0745218	1	0.187839	1	0.0450885	0.437325	1.10698	0.0770893	1.06438	0.0686055	1.12678	1.01117	55.4591	50.0992	719.414	52.1045	808.377	49.2189	54.8463
27	15	0.595859	0.596529	0.581817	0.59385	0.580451	0.573717	0.578691	8.1691e-79	4.95117e-79	2.25697e-74	3.63999e-78	5.94117e-74	6.58673e-72	2.05513e-73	0.493091	0.641231	0.521253	0.653495	0.736339	0.690656	1.00122	0.974845	0.996254	0.972581	0.956459	0.965555	42.9355	42.8832	44.0434	43.097	44.146	44.8901	44.4672
17	14	0.567048	0.567275	0.562664	0.566419	0.559147	0.566244	0.57894	2.36927e-70	2.03147e-70	4.56026e-69	3.63144e-70	4.73703e-68	4.09109e-70	6.19834e-74	0.49686	0.540596	0.50452	0.572382	0.507577	0.384611	1.00055	0.992869	0.999205	0.987273	0.998667	1.02081	56.6515	56.6202	57.0584	56.6966	57.3818	56.7271	55.4965
16	11	0.589732	0.629066	0.321994	0.592974	0.320994	0.618558	0.579248	3.19602e-77	1.11821e-90	4.81605e-21	2.91776e-78	6.46022e-21	6.77353e-87	6.11939e-74	0.235166	0.999998	0.455859	0.999998	0.333588	0.705728	1.05203	0.723953	1.00782	0.722942	1.03067	0.96271	47.875	45.5074	66.13	47.5036	66.2225	46.4503	49.7294
22	10	0.515436	0.604491	0.117407	0.46047	0.116472	0.635568	0.581046	2.24631e-56	3.76816e-82	0.000796245	6.54877e-44	0.000877192	3.32131e-93	1.38819e-74	0.0191622	0.999985	0.84486	0.999985	0.0033543	0.105743	1.15661	0.745685	0.931236	0.745536	1.20982	1.0917	73.5522	63.5931	98.6371	78.9834	98.6568	60.7958	67.3739
22	8	0.407839	0.624113	0.583209	0.521228	0.579435	0.620261	0.58194	6.26365e-34	5.51862e-89	2.95174e-75	7.9585e-58	4.36695e-74	1.3239e-87	7.32929e-75	1.17181e-32	1.00023e-29	1.07172e-12	3.02642e-29	9.07482e-39	6.0631e-34	2.32445	2.22795	1.64165	2.21208	2.52536	2.36672	163.812	70.4734	73.5258	99.785	74.0531	64.8666	69.2146
11	8	0.405328	0.558729	0.561178	0.483523	0.562019	0.58106	0.582573	3.49968e-33	2.80268e-67	5.61319e-68	2.12721e-48	3.22097e-68	7.17849e-74	2.45906e-74	5.56801e-15	2.11934e-15	7.49303e-05	1.61287e-15	1.1251e-20	7.39733e-21	1.7306	1.74586	1.30722	1.75015	1.93177	1.93803	90.199	52.1201	51.6646	69.0008	51.5377	46.6925	46.5415
32	1	0.650721	0.632033	0.638528	0.641015	0.640638	0.618389	0.585617	2.15887e-97	2.49366e-90	9.95085e-93	1.15785e-93	1.60675e-93	1.79592e-85	9.91132e-75	0.763919	0.655943	0.605372	0.624855	0.878697	0.986975	0.950354	0.971971	0.981249	0.977712	0.920566	0.854112	43.1417	45.3954	44.3858	43.9661	44.1251	46.8643	50.5106
9	8	0.432698	0.610259	0.553256	0.493236	0.5532	0.622801	0.588244	2.00058e-38	4.13682e-84	2.24383e-66	4.57596e-51	2.32724e-66	1.63754e-88	7.67706e-77	1.81388e-18	2.8655e-12	0.00115718	2.94783e-12	6.82524e-23	3.7366e-19	1.84936	1.62551	1.23875	1.62504	2.00057	1.87314	92.4009	49.9637	56.8443	74.5923	56.8606	46.1873	49.3295
26	8	0.391221	0.5919	0.600682	0.499581	0.599855	0.586305	0.588672	7.72982e-31	2.93963e-77	4.24435e-80	4.8267e-52	7.9262e-80	1.70864e-75	3.09315e-76	4.79933e-22	6.66959e-27	8.56214e-09	7.36396e-27	3.7488e-26	3.22084e-28	1.97875	2.1428	1.49058	2.14136	2.11767	2.1868	161.94	81.8395	75.5738	108.642	75.6246	76.4707	74.0532
26	1	0.650025	0.665447	0.650049	0.656104	0.644994	0.57403	0.590917	7.74373e-98	4.39419e-104	7.58097e-98	2.95881e-100	7.06053e-96	9.68199e-72	6.03313e-77	0.300917	0.475739	0.430081	0.548698	0.994927	0.980122	1.0375	1.0043	1.01251	0.991403	0.834008	0.864895	63.991	61.678	63.7169	63.2006	64.5459	76.7272	73.9871
16	16	0.587276	0.627697	0.446729	0.570215	0.453537	0.633517	0.591845	1.92426e-76	3.54306e-90	4.38671e-41	3.31664e-71	1.92137e-42	2.52326e-92	6.7357e-78	0.139096	0.998471	0.675866	0.997518	0.0967128	0.445402	1.07917	0.812001	0.968461	0.820761	1.09568	1.00969	47.7487	44.2459	58.8038	49.3037	58.1762	43.5789	47.2904
16	12	0.597155	0.620844	0.469457	0.607194	0.462755	0.615891	0.592772	1.27918e-79	1.04728e-87	9.64691e-46	5.79532e-83	2.48123e-44	5.86119e-86	3.39015e-78	0.347637	0.998771	0.451131	0.999155	0.335978	0.527687	1.0279	0.808195	1.00866	0.801872	1.0302	0.995132	47.315	46.0307	58.544	46.9085	59.0057	45.9281	47.5464
15	11	0.59241	0.634346	0.337691	0.581398	0.334359	0.634903	0.592976	3.56906e-78	9.554e-93	3.90974e-23	1.08011e-74	1.09866e-22	5.90705e-93	2.3447e-78	0.120425	0.99999	0.590327	0.999991	0.113741	0.496575	1.08584	0.74139	0.984093	0.739358	1.08844	1.0006	45.5613	41.9594	61.4539	46.2978	61.6228	41.8593	45.5339
15	3	0.579122	0.608257	0.609155	0.597259	0.605461	0.593362	0.594308	5.45104e-74	2.00268e-83	9.88439e-84	9.48292e-80	1.77545e-82	1.75867e-78	8.69274e-79	0.218139	0.209821	0.318446	0.241623	0.362699	0.349901	1.05618	1.0583	1.0337	1.05046	1.02497	1.02744	46.1409	43.6865	43.599	44.6367	43.9246	45.0169	44.9085
25	8	0.452363	0.589652	0.59278	0.561417	0.595357	0.59684	0.594624	4.67686e-42	6.44168e-77	6.46261e-78	2.24219e-68	9.53865e-79	3.14569e-79	1.6457e-78	1.44845e-17	1.00513e-19	2.56885e-12	1.71742e-20	1.11341e-22	2.48527e-23	1.82059	1.89583	1.62929	1.92225	1.99687	2.01891	128.422	70.5387	67.7392	78.8209	66.808	64.3115	63.6097
15	15	0.627961	0.634891	0.629042	0.629871	0.628547	0.612009	0.597435	2.20637e-90	5.97028e-93	8.85833e-91	4.39157e-91	1.34659e-90	1.03366e-84	8.30246e-80	0.416146	0.487791	0.475808	0.494041	0.699947	0.824645	1.01498	1.00215	1.00427	1.00105	0.963862	0.936576	41.9753	41.3559	41.8852	41.7969	41.9313	43.5491	44.8179
33	8	0.401062	0.605665	0.581986	0.454018	0.58143	0.618443	0.598903	9.85429e-32	7.36859e-80	1.91758e-72	3.13819e-41	2.81603e-72	3.97945e-84	1.11815e-77	5.54934e-28	4.1537e-26	1.36914e-05	5.82763e-26	9.61369e-36	3.60518e-33	2.19995	2.1358	1.34993	2.13075	2.46403	2.37654	95.9956	43.6354	44.946	71.1117	45.0524	38.9588	40.3931
34	10	0.554528	0.600849	0.176934	0.482368	0.175951	0.636368	0.598977	3.58241e-64	8.19655e-78	6.48926e-07	9.32255e-47	7.49939e-07	6.85423e-90	3.2261e-77	0.125076	0.999998	0.921143	0.999998	0.0165221	0.136984	1.08588	0.716219	0.903728	0.715936	1.16505	1.08153	66.0993	60.8717	92.2893	73.1407	92.3256	56.735	61.1165
28	8	0.468258	0.600773	0.59692	0.562562	0.597192	0.607221	0.599038	3.2289e-45	2.52918e-80	4.60823e-79	1.53443e-68	3.75939e-79	1.79784e-82	9.38808e-80	1.64239e-12	2.81152e-14	9.59995e-08	2.83949e-14	9.29212e-16	2.42497e-16	1.63768	1.70367	1.44478	1.70351	1.75756	1.7785	132.268	80.7657	77.6372	91.5492	77.6445	75.2566	74.3706
15	13	0.597973	0.610952	0.558814	0.608998	0.557329	0.614375	0.599298	5.52791e-80	2.3913e-84	5.90284e-68	1.11867e-83	1.57055e-67	1.56183e-85	2.02339e-80	0.365876	0.843681	0.409524	0.848882	0.290309	0.442369	1.02436	0.931558	1.01619	0.930123	1.03955	1.01023	44.8699	43.8029	48.1665	44.155	48.2408	43.1627	44.4155
15	16	0.597204	0.630063	0.567336	0.589227	0.565121	0.628833	0.6011	9.88466e-80	3.73189e-91	1.94858e-70	3.73677e-77	8.74022e-70	1.05755e-90	5.1207e-81	0.180868	0.777278	0.590203	0.792481	0.184903	0.454055	1.06613	0.947836	0.984115	0.944379	1.065	1.00814	44.5986	41.8321	47.0531	45.3185	47.2253	41.8768	44.2387
15	17	0.60018	0.630034	0.575216	0.593727	0.573185	0.629361	0.602803	1.03382e-80	3.82223e-91	8.51036e-73	1.34024e-78	3.50205e-72	6.76345e-91	1.38708e-81	0.203956	0.741808	0.574453	0.757727	0.203187	0.468551	1.05983	0.95546	0.986907	0.952106	1.06003	1.00556	44.3417	41.8386	46.4087	44.93	46.5722	41.8306	44.0967
15	18	0.610033	0.630935	0.587818	0.607173	0.585075	0.630965	0.60354	4.94671e-84	1.77754e-91	1.0482e-76	4.67941e-83	7.68989e-76	1.73188e-91	7.85762e-82	0.279628	0.726867	0.538398	0.74976	0.271652	0.567953	1.04185	0.958522	0.993255	0.953798	1.0436	0.988055	43.5091	41.7613	45.3918	43.8045	45.6167	41.6914	44.0351
32	8	0.452395	0.632103	0.610206	0.493099	0.610689	0.637264	0.603857	1.45713e-41	2.35027e-90	1.13417e-82	3.48877e-50	7.79381e-83	2.94628e-92	1.48523e-80	1.76194e-24	4.01752e-24	0.000720969	2.52003e-24	5.50197e-30	4.23051e-24	2.06712	2.05495	1.25343	2.06184	2.25271	2.05419	103.171	49.9106	50.2062	82.3111	50.0384	45.7987	50.2249
18	1	0.647437	0.652718	0.652926	0.64358	0.649284	0.598428	0.604094	5.24069e-98	4.13505e-100	3.40883e-100	1.69425e-96	9.74142e-99	2.51024e-80	3.24979e-82	0.410386	0.400319	0.563888	0.458007	0.954784	0.934923	1.01601	1.01787	0.988785	1.00742	0.888022	0.899287	47.5945	46.8444	46.7591	48.1343	47.2438	53.5961	52.9247
16	18	0.619143	0.624086	0.578744	0.611638	0.579061	0.58369	0.607047	4.20697e-87	7.22711e-89	8.73899e-74	1.75506e-84	6.98237e-74	2.57369e-75	6.50064e-83	0.455718	0.872537	0.60243	0.872189	0.85939	0.622171	1.00784	0.923126	0.981925	0.923234	0.927085	0.978376	44.9885	44.6384	48.735	45.8167	48.7293	48.5269	45.9829
22	1	0.650005	0.687244	0.665704	0.675173	0.661267	0.633738	0.607895	8.73218e-99	1.0871e-114	3.2834e-105	2.80807e-109	2.35237e-103	1.61359e-92	2.65806e-83	0.0774166	0.268512	0.17535	0.318103	0.76478	0.949042	1.10506	1.0443	1.06772	1.03377	0.950586	0.891486	58.7279	53.1444	56.2369	55.0031	56.8096	61.7807	65.8765
18	8	0.48683	0.616636	0.596721	0.568182	0.594557	0.62644	0.608578	1.00734e-49	1.56576e-86	9.14761e-80	7.4059e-71	4.65947e-79	4.80451e-90	9.78348e-84	6.41449e-11	4.03497e-11	2.04458e-05	6.40736e-11	9.26965e-17	8.46765e-16	1.57261	1.58046	1.33397	1.57263	1.78817	1.75406	88.9828	56.583	56.3019	66.7051	56.5823	49.7618	50.7295
15	19	0.608882	0.629938	0.581928	0.60543	0.579554	0.630757	0.608696	1.225e-83	4.14886e-91	7.39621e-75	1.81948e-82	4.01301e-74	2.06906e-91	1.41831e-83	0.278893	0.763657	0.543593	0.781703	0.264198	0.500789	1.04201	0.95083	0.992342	0.946843	1.04526	0.999861	43.5961	41.8385	45.8506	43.9326	46.0437	41.7085	43.6022
22	7	0.613718	0.659486	0.170939	0.631914	0.1594	0.661266	0.608982	2.64425e-85	1.2812e-102	9.45615e-07	7.7097e-92	4.94227e-06	2.35647e-103	1.13229e-83	0.0784046	1	0.26967	1	0.048579	0.463523	1.10454	0.109891	1.04404	0.113942	1.12355	1.00645	66.4389	60.1509	604.59	63.6365	583.092	59.133	66.0132
15	12	0.608823	0.627148	0.481531	0.606564	0.475235	0.626523	0.610884	1.28374e-83	4.37433e-90	2.02411e-48	7.52541e-83	4.87051e-47	7.38995e-90	2.52374e-84	0.282008	0.996332	0.542323	0.997389	0.274183	0.425515	1.04133	0.828298	0.992565	0.821808	1.04304	1.01327	44.1616	42.4086	53.3161	44.4924	53.7371	42.3392	43.5831
33	2	0.621334	0.631251	0.629066	0.623579	0.622216	0.62562	0.610969	4.04624e-85	1.31886e-88	7.92957e-88	6.73708e-86	2.00477e-85	1.30438e-86	1.31702e-81	0.396338	0.405067	0.461311	0.495753	0.497743	0.630151	1.01895	1.0173	1.00696	1.00076	1.0004	0.976554	38.3594	37.6462	37.7069	38.0943	38.3302	38.3439	39.2804
13	2	0.643504	0.632608	0.64677	0.63106	0.647782	0.607935	0.611272	9.05333e-96	1.1859e-91	4.89133e-97	4.42385e-91	1.96698e-97	6.49802e-83	4.74305e-84	0.642955	0.481977	0.676587	0.469202	0.884609	0.868602	0.974544	1.00319	0.968267	1.00545	0.919106	0.924203	49.4442	50.7357	49.2871	51.0646	49.176	53.7959	53.4993
11	2	0.629539	0.622442	0.628985	0.644511	0.62809	0.614833	0.613489	4.4033e-90	1.57179e-87	7.00696e-90	1.08396e-95	1.48067e-89	7.26549e-85	2.10998e-84	0.609607	0.532064	0.339191	0.569984	0.693048	0.716629	0.980556	0.994339	1.02969	0.987636	0.965029	0.960386	42.8312	43.6805	43.075	41.5961	43.3674	44.3833	44.5979
32	7	0.620819	0.64175	0.113545	0.616458	0.108491	0.645772	0.613666	2.55105e-86	6.11129e-94	0.00130489	8.37003e-85	0.0021338	1.78903e-95	7.60013e-84	0.270896	1	0.64672	1	0.158594	0.480712	1.04416	0.0498212	0.973689	0.0525771	1.07342	1.00343	46.3817	44.4202	930.964	47.635	882.166	43.2094	46.2231
16	3	0.603091	0.609621	0.613712	0.616267	0.628483	0.599726	0.613793	1.39349e-81	8.64329e-84	3.36715e-85	4.33092e-86	1.82823e-90	1.82709e-80	3.15659e-85	0.425231	0.380886	0.356037	0.236223	0.545333	0.391649	1.01333	1.02153	1.02627	1.05177	0.992032	1.01951	46.3604	45.7504	45.3835	45.1738	44.0783	46.7328	45.4733
28	1	0.671512	0.671608	0.661189	0.66628	0.654014	0.622806	0.614049	6.63527e-107	6.03474e-107	1.42764e-102	1.09497e-104	1.16346e-99	7.13168e-88	8.4248e-85	0.488241	0.619844	0.551406	0.711451	0.963698	0.984008	1.00208	0.978731	0.990936	0.961465	0.881125	0.859676	61.6802	61.5522	63.0206	62.2444	64.1523	70.0017	71.7482
13	3	0.596575	0.612151	0.628908	0.621946	0.624781	0.61468	0.61436	3.83529e-79	2.36771e-84	2.72373e-90	8.83817e-88	8.54113e-89	3.16857e-85	4.09016e-85	0.338934	0.186676	0.244386	0.22224	0.323152	0.326801	1.02967	1.06466	1.04993	1.0553	1.03283	1.03209	54.3076	52.7429	51.0091	51.7249	51.462	52.5815	52.6191
21	1	0.6602	0.690048	0.668269	0.684656	0.668108	0.625016	0.614941	3.665e-103	2.87976e-116	1.48534e-106	8.78088e-114	1.73979e-106	1.5846e-89	6.16027e-86	0.111708	0.345508	0.156289	0.347391	0.917715	0.953436	1.08914	1.02826	1.07339	1.0279	0.907122	0.888895	64.7399	59.4415	62.9604	60.3137	62.9829	71.3684	72.8319
15	14	0.610933	0.635691	0.646438	0.621673	0.641874	0.635	0.615092	2.42772e-84	2.98533e-93	2.22751e-97	4.15121e-88	1.32057e-95	5.43304e-93	8.78728e-86	0.237474	0.15221	0.3806	0.186456	0.242488	0.45664	1.05144	1.07478	1.02157	1.06456	1.05025	1.00768	43.4134	41.2894	40.393	42.4969	40.7806	41.3362	43.0828
26	2	0.655756	0.676292	0.647602	0.668097	0.644743	0.634094	0.615586	4.0824e-100	1.05103e-108	6.88099e-97	3.40249e-105	8.82051e-96	9.33808e-92	3.98784e-85	0.241043	0.613511	0.349923	0.646369	0.790025	0.904349	1.05085	0.979851	1.02758	0.973851	0.944681	0.911909	62.4851	59.4615	63.77	60.8083	64.1629	66.1442	68.5212
33	7	0.622909	0.63731	0.0993942	0.61162	0.0998233	0.644171	0.619046	1.15229e-85	8.44539e-91	0.00528612	7.99491e-82	0.00509191	2.41426e-93	2.47589e-84	0.345213	1	0.648273	1	0.220574	0.50127	1.02885	0.0438117	0.973184	0.0435767	1.05655	0.999773	38.5585	37.4774	880.095	39.621	884.842	36.4949	38.5673
16	14	0.63963	0.656718	0.640368	0.647121	0.641653	0.638795	0.619074	1.24781e-94	2.31054e-101	6.52163e-95	1.57821e-97	2.09655e-95	2.5954e-94	4.44941e-87	0.295939	0.491162	0.408013	0.47615	0.513404	0.735401	1.03838	1.00156	1.01648	1.00421	0.997642	0.956757	43.0092	41.4194	42.9423	42.3119	42.8288	43.1108	44.9531
14	3	0.607199	0.623084	0.629742	0.621886	0.626158	0.621443	0.619332	1.45216e-82	4.43717e-88	1.73702e-90	1.1861e-87	3.49287e-89	1.70466e-87	9.51763e-87	0.330319	0.262973	0.346367	0.298815	0.36431	0.382852	1.0314	1.04568	1.02822	1.03787	1.02474	1.02121	51.6547	50.082	49.3983	50.237	49.7698	50.4078	50.5819
3	1	0.67525	0.695197	0.671429	0.682959	0.670422	0.626273	0.619454	3.52527e-109	2.92871e-118	1.60474e-107	1.33138e-112	4.34793e-107	1.16929e-89	3.26493e-87	0.237739	0.561798	0.401901	0.572879	0.966062	0.984594	1.05141	0.989133	1.01761	0.987177	0.87958	0.859178	61.6601	58.645	62.3375	60.5933	62.461	70.1017	71.7664
14	2	0.632195	0.638941	0.643902	0.636497	0.637712	0.619579	0.620138	2.1777e-91	6.53521e-94	8.307e-96	5.45296e-93	1.90414e-93	7.7859e-87	4.94096e-87	0.437414	0.369235	0.469064	0.446499	0.700085	0.673559	1.01116	1.02379	1.00548	1.00952	0.963725	0.968821	49.2822	48.7385	48.1369	49.0135	48.8176	51.1372	50.8682
33	3	0.619762	0.631843	0.628307	0.624862	0.619968	0.624949	0.620356	1.40704e-84	8.09566e-89	1.47368e-87	2.40357e-86	1.19519e-84	2.24064e-86	8.78974e-85	0.363253	0.403786	0.443185	0.504731	0.447783	0.501761	1.02529	1.01754	1.01026	0.999153	1.00942	0.999685	38.2205	37.2777	37.5615	37.8325	38.2529	37.8639	38.2326
13	11	0.620632	0.656808	0.353596	0.633473	0.351939	0.656706	0.620893	2.5908e-87	4.96586e-101	3.09321e-25	5.66777e-92	5.32543e-25	5.45704e-101	2.09217e-87	0.139844	1	0.348323	1	0.140812	0.511717	1.07906	0.704218	1.02782	0.703301	1.07873	0.997935	51.9645	48.1571	73.7904	50.5581	73.8866	48.1718	52.0721
18	7	0.617136	0.672947	0.310361	0.648912	0.291706	0.67373	0.621397	1.04359e-86	1.43259e-108	1.17272e-19	1.36861e-98	1.88825e-17	6.53192e-109	3.19317e-88	0.0651117	1	0.230728	1	0.0404982	0.344446	1.11197	0.185261	1.053	0.163368	1.1302	1.02847	50.4828	45.3994	272.496	47.9419	309.012	44.6671	49.0853
34	1	0.69023	0.661546	0.678077	0.670075	0.678302	0.645921	0.621965	1.44871e-111	1.83787e-99	2.86827e-106	6.41875e-103	2.30237e-106	2.04512e-93	8.34488e-85	0.870022	0.679798	0.798372	0.6735	0.953955	0.992283	0.922464	0.96709	0.941879	0.968306	0.886297	0.840626	50.6471	54.9041	52.3706	53.7723	52.3048	57.1445	60.2493
14	15	0.651614	0.644552	0.64997	0.652795	0.647521	0.623129	0.623946	7.97106e-99	4.66094e-96	3.56737e-98	2.7013e-99	3.26684e-97	4.27892e-88	2.18105e-88	0.58113	0.513568	0.477035	0.543905	0.821474	0.816268	0.985681	0.997607	1.00406	0.992264	0.937192	0.938498	47.137	47.8217	47.2501	46.9462	47.5045	50.296	50.226
13	15	0.651549	0.647034	0.643215	0.65361	0.643962	0.632165	0.627118	6.41078e-99	3.85769e-97	1.16936e-95	9.65259e-100	6.02256e-96	1.7297e-91	1.22093e-89	0.543914	0.590305	0.460554	0.580453	0.732152	0.778402	0.992267	0.984058	1.00699	0.98581	0.957345	0.947458	48.6558	49.035	49.444	48.3178	49.3561	50.8237	51.354
21	8	0.515504	0.630638	0.609683	0.560666	0.609925	0.645787	0.627433	1.58506e-56	1.37727e-91	4.09268e-84	1.18441e-68	3.37897e-84	2.33279e-97	2.08462e-90	2.86545e-10	3.33605e-11	0.00107295	2.86374e-11	3.59078e-17	1.53184e-15	1.54697	1.58367	1.24039	1.58624	1.80268	1.74485	122.122	78.9425	77.1134	98.4542	76.9884	67.7446	69.9898
11	11	0.630371	0.661194	0.348408	0.641491	0.347516	0.662399	0.62828	2.18746e-90	2.52733e-102	2.17782e-24	1.55421e-94	2.89928e-24	8.06813e-103	1.26326e-89	0.164678	1	0.367628	1	0.155716	0.521721	1.07125	0.682974	1.02415	0.682274	1.07404	0.996164	42.4795	39.654	62.1978	41.478	62.2617	39.5512	42.6431
11	15	0.652446	0.647727	0.644275	0.652958	0.639886	0.653754	0.628377	8.56868e-99	6.15129e-97	1.33557e-95	5.3598e-99	6.3218e-94	2.58341e-99	1.16488e-89	0.557749	0.600155	0.491055	0.652151	0.495669	0.790026	0.989803	0.982256	1.00158	0.97278	1.00077	0.94468	40.479	40.896	41.2102	40.415	41.6116	40.448	42.8494
11	3	0.624013	0.63227	0.627966	0.632985	0.629412	0.635865	0.629059	4.33643e-88	4.40192e-91	1.64135e-89	2.39993e-91	4.89825e-90	2.04943e-92	6.58287e-90	0.410635	0.46514	0.407737	0.450354	0.368927	0.448344	1.01607	1.00619	1.0166	1.00884	1.0239	1.0092	43.0474	42.3667	42.7825	42.3444	42.6701	42.0427	42.6548
9	2	0.62103	0.620576	0.615329	0.631174	0.618691	0.620509	0.629435	7.0445e-88	1.02277e-87	7.26018e-86	1.44935e-91	4.77143e-87	1.08073e-87	6.35697e-91	0.521626	0.589012	0.407979	0.572301	0.50384	0.396205	0.996199	0.984327	1.01648	0.987287	0.999324	1.01865	46.7323	46.9106	47.4764	45.9748	47.334	46.7639	45.8767
13	12	0.623326	0.652947	0.506306	0.644447	0.500029	0.653582	0.630368	2.84316e-88	1.77791e-99	6.92679e-54	3.91159e-96	2.12911e-52	9.91092e-100	7.94771e-91	0.176687	0.997237	0.26877	0.998053	0.167241	0.397341	1.06751	0.822471	1.04435	0.816001	1.07029	1.01848	51.8087	48.5325	62.9915	49.6086	63.491	48.4061	50.8684
11	13	0.617165	0.652409	0.60367	0.653969	0.603155	0.652551	0.630595	1.12788e-85	8.85643e-99	4.37925e-81	2.12146e-99	6.48512e-81	7.78276e-99	1.81157e-90	0.141327	0.636164	0.126948	0.642034	0.169908	0.399928	1.07876	0.97573	1.08384	0.974651	1.06967	1.01805	43.7048	40.5139	44.7919	40.324	44.8415	40.858	42.93
13	17	0.62576	0.656004	0.614126	0.641421	0.605626	0.655418	0.630916	3.79038e-89	1.05018e-100	4.9279e-85	5.71321e-95	3.90618e-82	1.811e-100	4.99637e-91	0.174905	0.632098	0.319409	0.717565	0.180478	0.440325	1.06802	0.976532	1.03359	0.960295	1.06641	1.01062	51.2999	48.0326	52.5328	49.633	53.421	48.1051	50.7607
9	11	0.629941	0.660462	0.322744	0.642934	0.322035	0.665089	0.631207	4.13649e-91	5.06749e-103	3.65349e-21	5.15223e-96	4.50247e-21	5.96122e-105	1.41016e-91	0.179645	1	0.346027	1	0.138193	0.485118	1.06648	0.671969	1.0282	0.671558	1.07943	1.00262	45.3226	42.4973	67.4475	44.0797	67.4887	41.9877	45.2041
9	3	0.624116	0.635566	0.62584	0.640138	0.636825	0.628617	0.631545	5.50279e-89	3.32948e-93	1.30846e-89	6.12895e-95	1.11555e-93	1.26963e-90	1.05635e-91	0.371791	0.489447	0.32534	0.362448	0.459783	0.4194	1.02323	1.00186	1.0323	1.02502	1.00711	1.01438	45.9318	44.8889	45.8466	44.4945	44.8108	45.6073	45.2804
29	8	0.456546	0.619922	0.628107	0.593351	0.629632	0.61969	0.631747	1.07258e-42	1.22217e-86	1.45916e-89	1.0117e-77	4.07164e-90	1.4741e-86	6.85486e-91	3.19979e-21	1.76289e-25	3.10813e-15	8.20292e-26	1.21385e-25	5.77453e-29	1.95054	2.09508	1.73982	2.10625	2.10053	2.2117	139.327	71.4299	66.5019	80.0812	66.1493	66.3294	62.9954
11	12	0.628617	0.660882	0.489939	0.64773	0.4842	0.662088	0.633504	9.5273e-90	3.39347e-102	7.85403e-50	6.13213e-97	1.50698e-48	1.08459e-102	1.54311e-91	0.156834	0.999685	0.281794	0.999779	0.147412	0.457389	1.07369	0.785453	1.04159	0.780173	1.07672	1.00758	42.6127	39.6883	54.2525	40.9112	54.6196	39.5763	42.2922
13	13	0.618109	0.64733	0.606826	0.651773	0.603469	0.649623	0.63363	2.01223e-86	2.95527e-97	1.54059e-82	5.22507e-99	2.05778e-81	3.71384e-98	4.95462e-92	0.193446	0.62406	0.160253	0.657887	0.171946	0.324602	1.0628	0.977994	1.07243	0.971781	1.06889	1.03253	52.1516	49.0702	53.3251	48.6295	53.666	48.7903	50.5084
13	16	0.618173	0.654635	0.621275	0.640458	0.612833	0.65357	0.634864	1.9101e-86	3.74369e-100	1.53185e-87	1.33239e-94	1.3782e-84	1.00128e-99	1.71886e-92	0.133779	0.467266	0.255187	0.563557	0.14164	0.312639	1.08117	1.0058	1.04742	0.988803	1.07845	1.03497	52.096	48.1849	51.7957	49.7374	52.686	48.3063	50.3357
25	7	0.635966	0.641392	0.270489	0.631448	0.288868	0.654111	0.635301	6.64819e-93	5.8574e-95	4.95714e-15	3.18231e-91	5.16402e-17	6.08021e-100	1.17959e-92	0.396786	1	0.596119	1	0.21253	0.461943	1.01859	0.160717	0.983021	0.178434	1.05775	1.00675	58.9927	57.9162	367.059	60.0116	330.614	55.7718	58.5973
24	10	0.58289	0.62514	0.153566	0.499309	0.151636	0.678411	0.635432	1.96337e-74	1.71226e-88	1.2073e-05	5.58655e-52	1.55583e-05	1.24584e-109	2.97356e-92	0.115725	1	0.962575	1	0.00195158	0.0685426	1.08811	0.67881	0.881853	0.678428	1.22605	1.11062	57.9671	53.2732	85.3952	65.7333	85.4433	47.2797	52.1932
21	7	0.637745	0.677171	0.272442	0.654172	0.268893	0.684495	0.635538	2.96361e-94	2.01169e-110	2.4526e-15	1.07142e-100	5.76887e-15	1.03892e-113	2.02954e-93	0.0975368	1	0.371238	1	0.0395299	0.453537	1.09513	0.173169	1.02331	0.172056	1.13109	1.00822	68.2937	62.3613	394.377	66.7382	396.927	60.3786	67.737
26	3	0.647364	0.673172	0.652798	0.658255	0.652105	0.66222	0.637074	8.51396e-97	2.35279e-107	6.20747e-99	3.99715e-101	1.1691e-98	9.56877e-103	7.24183e-93	0.19319	0.434295	0.362749	0.444703	0.321294	0.635461	1.06303	1.01174	1.02508	1.00986	1.03329	0.975859	63.3635	59.6067	62.6281	61.813	62.7449	61.3223	64.931
13	19	0.637338	0.654469	0.609594	0.63969	0.607188	0.655462	0.637407	2.0291e-93	4.36684e-100	1.77538e-83	2.61066e-94	1.16305e-82	1.73856e-100	1.91082e-93	0.29447	0.789553	0.470983	0.808138	0.284201	0.499389	1.03877	0.944923	1.00514	0.940531	1.04096	1.00011	50.0713	48.2027	52.9898	49.8154	53.2373	48.1009	50.0659
14	11	0.637494	0.659493	0.362306	0.644082	0.360598	0.665671	0.6375	2.30038e-93	5.31804e-102	1.80912e-26	7.08209e-96	3.22235e-26	1.46932e-104	2.28879e-93	0.254118	1	0.415769	1	0.185931	0.503561	1.0477	0.685721	1.01509	0.684755	1.06491	0.999372	48.7338	46.5152	71.0695	48.0091	71.1697	45.7631	48.7645
33	11	0.636836	0.661181	0.302534	0.623737	0.302092	0.670395	0.638385	1.25968e-90	6.08486e-100	4.23556e-18	5.93969e-86	4.75991e-18	1.06272e-103	3.40836e-91	0.255906	1	0.652505	1	0.130233	0.463389	1.04796	0.660614	0.97239	0.660423	1.08368	1.00658	37.2168	35.5136	56.3367	38.2736	56.353	34.343	36.9734
32	2	0.65295	0.638877	0.643175	0.639683	0.643301	0.657492	0.638968	2.87166e-98	7.36703e-93	1.76002e-94	3.67302e-93	1.57515e-94	4.46949e-100	6.8076e-93	0.685618	0.627949	0.658702	0.625292	0.45966	0.69539	0.966339	0.977147	0.971454	0.977633	1.0072	0.964444	42.3967	43.8735	43.3882	43.6425	43.3667	42.0936	43.9597
19	8	0.533113	0.706462	0.658676	0.649552	0.661791	0.699378	0.639608	9.56475e-61	1.4169e-123	4.87358e-102	2.28779e-98	2.54173e-103	4.11534e-120	1.65625e-94	5.67134e-21	6.95192e-14	2.3733e-10	2.25028e-14	9.62367e-24	4.2804e-15	1.93714	1.68694	1.55192	1.70494	2.03099	1.73117	74.1299	38.2677	43.9433	47.7666	43.4794	36.4994	42.8206
9	12	0.635285	0.660744	0.485779	0.654912	0.478818	0.6627	0.639912	4.24599e-93	3.87448e-103	2.27993e-49	9.42508e-101	8.03596e-48	5.9721e-104	7.48233e-95	0.208944	0.999892	0.271927	0.999931	0.189741	0.453582	1.05853	0.771018	1.04354	0.764904	1.06365	1.00822	44.8268	42.3483	58.1398	42.9566	58.6045	42.1443	44.4613
9	13	0.629436	0.657259	0.614931	0.663892	0.614661	0.659543	0.63995	6.34952e-91	1.04794e-101	9.99557e-86	1.8963e-104	1.24168e-85	1.21273e-102	7.23003e-95	0.189747	0.658341	0.135116	0.661295	0.212873	0.431818	1.06365	0.971765	1.08049	0.971215	1.05752	1.01213	45.407	42.6898	46.7263	42.0244	46.7527	42.9373	44.8627
14	19	0.643119	0.65884	0.624987	0.649097	0.617421	0.664071	0.641308	1.66333e-95	9.83146e-102	9.22589e-89	7.87598e-98	4.46306e-86	6.85157e-104	8.2287e-95	0.306909	0.707165	0.425467	0.777228	0.248698	0.522771	1.03618	0.962336	1.01332	0.94769	1.04895	0.995986	47.971	46.2961	49.8485	47.3403	50.6189	45.7323	48.1643
20	1	0.693546	0.716428	0.700954	0.698762	0.702252	0.66578	0.641488	3.40257e-117	1.80879e-128	9.99622e-121	1.1382e-119	2.34115e-121	7.35881e-105	4.12683e-95	0.159362	0.349956	0.396164	0.320134	0.890621	0.981292	1.07266	1.02748	1.01869	1.03342	0.917119	0.863767	44.9094	41.8673	43.7081	44.0853	43.4571	48.9678	51.9924
13	18	0.640045	0.659781	0.613419	0.645925	0.609663	0.661331	0.641903	1.91368e-94	3.04225e-102	8.65227e-85	1.04406e-96	1.68167e-83	7.00903e-103	3.7338e-95	0.263945	0.784392	0.427899	0.813877	0.247689	0.477341	1.04543	0.946105	1.01287	0.939127	1.04916	1.00401	49.7752	47.6121	52.6106	49.1426	53.0016	47.443	49.5765
9	15	0.652045	0.650333	0.648991	0.66016	0.647832	0.654469	0.642369	1.34235e-99	6.46814e-99	2.20235e-98	6.75504e-103	6.31578e-98	1.42302e-100	8.5112e-96	0.523508	0.539955	0.395333	0.556576	0.486845	0.642773	0.995869	0.992981	1.01881	0.99006	1.00232	0.974639	43.193	43.3721	43.4983	42.3955	43.6266	43.0931	44.3169
11	16	0.636966	0.656095	0.616705	0.649158	0.61559	0.660943	0.642465	7.94778e-93	2.98316e-100	1.62984e-85	1.69543e-97	3.97564e-85	3.20377e-102	6.60807e-95	0.272875	0.722923	0.351737	0.733341	0.222477	0.432702	1.04355	0.95912	1.02722	0.956997	1.05538	1.01203	41.8731	40.1257	43.6578	40.7635	43.7547	39.676	41.3753
26	7	0.644882	0.659601	0.200883	0.643325	0.230467	0.667402	0.643097	7.79453e-96	1.13285e-101	8.95544e-09	3.09533e-95	3.6391e-11	6.6707e-105	3.78425e-95	0.366722	1	0.652515	1	0.220753	0.492233	1.02432	0.155209	0.972712	0.179528	1.05581	1.00137	65.7273	64.1668	423.476	67.5711	366.112	62.253	65.637
14	13	0.634474	0.654087	0.61133	0.660849	0.606689	0.661994	0.643993	3.10934e-92	8.22227e-100	5.72781e-84	1.47732e-102	2.15661e-82	4.98038e-103	7.6637e-96	0.276863	0.755585	0.211116	0.794576	0.192317	0.386674	1.04259	0.952421	1.05815	0.943724	1.06315	1.02049	48.8941	46.8968	51.3367	46.2071	51.8097	45.99	47.9124
13	14	0.672469	0.664686	0.66431	0.679698	0.67277	0.648098	0.644079	1.41038e-107	2.83356e-104	4.07072e-104	9.76692e-111	1.04588e-107	1.47793e-97	5.42876e-96	0.591546	0.599226	0.39056	0.486663	0.777314	0.813979	0.983837	0.982465	1.01975	1.00236	0.947702	0.939102	46.3611	47.1228	47.1886	45.4633	46.2522	48.9195	49.3675
34	7	0.647342	0.657337	0.170764	0.637429	0.164885	0.667592	0.644512	5.96756e-94	8.49029e-98	1.58753e-06	2.82241e-90	3.61643e-06	6.6965e-102	6.90156e-93	0.366684	1	0.696948	1	0.204545	0.466578	1.0247	0.0773271	0.963735	0.0773011	1.06092	1.00603	56.2016	54.8467	726.804	58.3165	727.048	52.9743	55.8649
26	11	0.647688	0.687255	0.350887	0.656368	0.34695	0.684253	0.644523	6.36755e-97	1.39205e-113	9.78581e-25	2.31494e-100	3.4752e-24	3.16984e-112	1.07247e-95	0.142383	1	0.362078	1	0.189273	0.646716	1.0784	0.658639	1.02521	0.656706	1.06411	0.973787	63.7962	59.1581	96.8607	62.2273	97.1458	59.9529	65.5136
14	14	0.665441	0.657943	0.667499	0.675562	0.674165	0.638496	0.645095	1.83539e-104	2.28047e-101	2.50258e-105	8.72949e-109	3.53105e-108	9.63569e-94	2.87406e-96	0.589372	0.467595	0.35964	0.381167	0.800268	0.739016	0.984215	1.00574	1.02564	1.02153	0.942383	0.955906	45.6805	46.4132	45.4197	44.5387	44.7179	48.4734	47.7877
14	12	0.642572	0.658355	0.506931	0.656121	0.500975	0.666261	0.645638	2.69897e-95	1.54931e-101	5.69656e-54	1.24833e-100	1.47615e-52	8.3112e-105	1.76978e-96	0.295166	0.999471	0.334831	0.999642	0.199868	0.428013	1.03864	0.793837	1.0305	0.787785	1.0611	1.01286	48.3464	46.5476	60.9021	46.9154	61.37	45.5624	47.7326
11	17	0.643025	0.656903	0.616393	0.650212	0.615195	0.661484	0.646205	4.03367e-95	1.40837e-100	2.0932e-85	6.54075e-98	5.44527e-85	1.92021e-102	2.40122e-96	0.328003	0.783944	0.409417	0.793677	0.275377	0.459576	1.03193	0.946077	1.01629	0.943832	1.043	1.00719	41.3294	40.0506	43.685	40.6668	43.7889	39.6256	41.0345
25	3	0.635111	0.650083	0.652798	0.648164	0.653733	0.630278	0.646518	1.38909e-92	2.44354e-98	2.0397e-99	1.39329e-97	8.62115e-100	8.5767e-91	6.1361e-97	0.322268	0.292062	0.343964	0.281579	0.569569	0.373857	1.03301	1.03928	1.02867	1.04153	0.987739	1.0229	56.1628	54.3683	54.0402	54.5973	53.9232	56.8599	54.9056
11	14	0.6628	0.668203	0.661949	0.665595	0.665135	0.660837	0.646633	5.51615e-103	3.06858e-105	1.23719e-102	3.81142e-104	5.9308e-104	3.54096e-102	1.63812e-96	0.42427	0.509313	0.458155	0.467774	0.518225	0.69488	1.01357	0.998354	1.00744	1.00572	0.996781	0.964673	39.5599	39.0304	39.6251	39.2677	39.3348	39.6876	41.0086
3	8	0.573735	0.656724	0.631149	0.582016	0.629431	0.662614	0.647036	2.91971e-72	2.2977e-101	1.91047e-91	8.54321e-75	8.21034e-91	8.66489e-104	1.70378e-97	2.69793e-07	6.95439e-06	0.0799545	9.33128e-06	5.90243e-10	4.06952e-09	1.42331	1.35779	1.10379	1.35157	1.53565	1.50144	98.7678	69.393	72.7419	89.4807	73.0766	64.3165	65.7822
22	2	0.65151	0.684624	0.663705	0.683379	0.665657	0.664284	0.647527	2.19536e-99	1.70999e-113	2.27077e-104	6.27504e-113	3.43655e-105	1.29861e-104	8.32454e-98	0.118594	0.334798	0.127737	0.307843	0.357654	0.562525	1.08654	1.03041	1.08312	1.03587	1.02594	0.989012	57.9263	53.3125	56.2167	53.4809	55.9204	56.4618	58.5699
14	16	0.6376	0.658817	0.636127	0.650975	0.628023	0.66185	0.647597	2.09851e-93	1.00431e-101	7.50508e-93	1.42873e-98	7.36141e-90	5.71085e-103	3.05258e-97	0.250424	0.518446	0.338286	0.614585	0.219567	0.37867	1.04855	0.996748	1.02981	0.979695	1.056	1.022	48.5464	46.2986	48.7048	47.141	49.5526	45.972	47.5015
14	17	0.641624	0.659433	0.635683	0.650968	0.627493	0.662793	0.647857	6.23068e-95	5.62648e-102	1.10089e-92	1.4378e-98	1.14684e-89	2.32582e-103	2.41406e-97	0.284275	0.572703	0.384558	0.666592	0.247853	0.423118	1.04097	0.987177	1.02089	0.970135	1.04915	1.01375	48.126	46.2317	48.7512	47.1414	49.6076	45.8714	47.4732
25	2	0.654011	0.662621	0.66468	0.660412	0.662049	0.625019	0.648236	6.66896e-100	2.05159e-103	2.84994e-104	1.67615e-102	3.53957e-103	7.01327e-89	1.30513e-97	0.391129	0.357748	0.424416	0.39296	0.841925	0.597916	1.01964	1.02599	1.01351	1.0193	0.931874	0.9827	54.1276	53.0849	52.7567	53.4063	53.1027	58.0847	55.0805
25	11	0.648917	0.668845	0.360172	0.643514	0.355845	0.671284	0.648846	7.04561e-98	5.00829e-106	3.46693e-26	8.96681e-96	1.47173e-25	4.55828e-107	7.51752e-98	0.315159	1	0.553525	1	0.262231	0.506638	1.03445	0.667674	0.990573	0.665477	1.04582	0.998829	55.2024	53.3638	82.6787	55.7278	82.9517	52.784	55.2671
11	18	0.648029	0.663035	0.613764	0.655547	0.613595	0.663951	0.649021	4.68749e-97	4.40982e-103	1.69663e-84	4.9531e-100	1.94056e-84	1.84193e-103	1.91967e-97	0.311725	0.84512	0.403609	0.846246	0.300586	0.486264	1.03525	0.930835	1.01737	0.930523	1.03757	1.00243	40.8752	39.4835	43.9125	40.1775	43.9272	39.3951	40.7761
9	16	0.638162	0.659675	0.634266	0.655571	0.633027	0.662493	0.650386	3.4732e-94	1.06998e-102	1.0233e-92	5.09379e-101	2.97087e-92	7.28189e-104	6.15904e-99	0.246068	0.547383	0.290764	0.562142	0.217342	0.350802	1.04941	0.991676	1.03946	0.989079	1.05638	1.02727	44.5388	42.4417	44.9126	42.8482	45.0306	42.1616	43.3566
14	18	0.648607	0.66097	0.624752	0.651761	0.620502	0.66904	0.651177	1.22683e-97	1.31656e-102	1.12063e-88	6.97065e-99	3.67425e-87	5.57456e-106	1.18834e-98	0.343581	0.766037	0.46007	0.802083	0.249706	0.467387	1.02877	0.950163	1.00709	0.941952	1.04872	1.00578	47.3885	46.0634	49.874	47.0551	50.3088	45.1871	47.1161
32	3	0.640557	0.631647	0.634753	0.634144	0.634722	0.659124	0.651544	1.72399e-93	3.44746e-90	2.50726e-91	4.20292e-91	2.57372e-91	9.83566e-101	1.02731e-97	0.608594	0.5675	0.57119	0.566724	0.275843	0.367946	0.980667	0.988032	0.987375	0.98817	1.04306	1.02418	43.3813	44.2366	43.9068	43.936	43.9007	41.5905	42.3573
3	7	0.6555	0.699257	0.219011	0.662341	0.23175	0.700069	0.65165	7.2135e-101	3.36236e-120	2.82715e-10	1.12521e-103	2.31097e-11	1.36356e-120	2.54659e-99	0.0442317	1	0.512664	1	0.031561	0.464582	1.12717	0.151475	0.997772	0.161505	1.13951	1.00626	65.3326	57.9614	431.309	65.4785	404.524	57.334	64.9258
9	18	0.648918	0.664042	0.627331	0.659263	0.627065	0.665939	0.651958	2.35477e-98	1.64093e-104	3.75156e-90	1.58252e-102	4.68926e-90	2.61491e-105	1.454e-99	0.309465	0.746643	0.368075	0.749058	0.287187	0.461064	1.03554	0.954452	1.02394	0.953945	1.04022	1.00689	43.4992	42.0065	45.5751	42.4822	45.5993	41.8174	43.2017
9	19	0.646674	0.659229	0.626195	0.655706	0.625822	0.661636	0.65221	1.80052e-97	1.6334e-102	9.72352e-90	4.49289e-101	1.3281e-89	1.65341e-103	1.15249e-99	0.341882	0.733589	0.385442	0.737173	0.312891	0.429597	1.02901	0.957154	1.02066	0.956419	1.03483	1.01253	43.7187	42.4862	45.6757	42.8339	45.7109	42.2472	43.1776
20	8	0.529396	0.666811	0.646143	0.607639	0.648057	0.674343	0.652255	1.0515e-59	2.70609e-105	6.55017e-97	6.5005e-83	1.16809e-97	1.6111e-108	2.54502e-99	2.30687e-15	2.77501e-13	6.60118e-07	1.26944e-13	2.1045e-19	1.27793e-16	1.74148	1.66519	1.40639	1.67782	1.88398	1.78648	87.0978	50.0137	52.3052	61.9302	51.9113	46.2307	48.7539
29	1	0.69903	0.691005	0.695376	0.704254	0.695841	0.641097	0.652514	4.54153e-119	2.66151e-115	2.44397e-117	1.36883e-121	1.47651e-117	2.196e-94	8.04615e-99	0.65392	0.570037	0.449942	0.556438	0.991909	0.975695	0.972451	0.987626	1.00892	0.990035	0.843855	0.87006	52.0456	53.52	52.6977	51.5856	52.5694	61.676	59.8184
9	17	0.643926	0.65974	0.633832	0.656254	0.632578	0.662606	0.65258	2.12684e-96	1.00643e-102	1.48719e-92	2.69106e-101	4.36901e-92	6.53228e-104	8.19568e-100	0.304824	0.621983	0.346357	0.636263	0.272104	0.391433	1.0365	0.978423	1.02813	0.97583	1.0435	1.01954	43.9841	42.4354	44.9541	42.7806	45.0736	42.1506	43.1413
32	15	0.674362	0.659137	0.66166	0.667709	0.662755	0.653386	0.652922	4.46989e-107	9.71586e-101	9.18802e-102	2.923e-104	3.27519e-102	1.9318e-98	2.94678e-98	0.692859	0.662828	0.585781	0.649354	0.774606	0.782387	0.964937	0.970679	0.98477	0.9732	0.947991	0.946235	40.0846	41.5411	41.2954	40.7045	41.1884	42.2837	42.3621
9	14	0.661265	0.669382	0.661468	0.670705	0.661436	0.664887	0.654702	2.35754e-103	9.00272e-107	1.94166e-103	2.43679e-107	2.00216e-103	7.2553e-105	1.14542e-100	0.392117	0.498618	0.373414	0.498524	0.448677	0.584296	1.01941	1.00024	1.02292	1.00026	1.0091	0.985164	42.3055	41.5	42.2952	41.3575	42.2945	41.9241	42.9426
24	7	0.657844	0.693353	0.201844	0.670775	0.211061	0.694167	0.655081	5.86598e-101	2.16473e-116	7.58171e-09	2.49649e-106	1.47324e-09	9.01964e-117	7.61709e-100	0.100475	1	0.403558	1	0.0775717	0.465743	1.09444	0.085911	1.01738	0.0953955	1.10553	1.00608	50.2586	45.9216	585.008	49.4003	526.845	45.4612	49.9547
23	1	0.707568	0.724043	0.712724	0.716912	0.709624	0.656214	0.655759	1.60642e-123	5.46613e-132	4.17225e-126	3.00312e-128	1.5189e-124	1.51874e-100	2.31663e-100	0.204686	0.37583	0.30567	0.433821	0.982579	0.982227	1.05986	1.02255	1.03646	1.01181	0.861766	0.86226	57.4215	54.1781	56.1551	55.4015	56.751	66.6323	66.5941
18	11	0.653509	0.697091	0.233007	0.648227	0.22909	0.698555	0.656195	1.98562e-100	1.35384e-119	1.64339e-11	2.55468e-98	3.63421e-11	2.67598e-120	1.6175e-101	0.0851423	1	0.619825	1	0.0857208	0.499579	1.10095	0.607513	0.978838	0.60639	1.10067	1.00007	45.8236	41.6218	75.4281	46.8143	75.5679	41.6326	45.8202
20	7	0.646321	0.693914	0.311069	0.668794	0.323847	0.694937	0.656408	5.58141e-97	2.28579e-117	1.2419e-19	3.91398e-106	3.11882e-21	7.53414e-118	5.43304e-101	0.0530792	1	0.247621	1	0.0387844	0.346132	1.12039	0.120924	1.04914	0.121756	1.13222	1.02823	49.6583	44.3224	410.655	47.3323	407.85	43.859	48.2949
18	2	0.670079	0.677941	0.670032	0.671386	0.663327	0.665076	0.656435	2.49088e-107	9.16727e-111	2.60909e-107	6.80202e-108	1.82735e-104	3.36437e-105	1.29073e-101	0.37384	0.498901	0.472525	0.592639	0.564363	0.672343	1.02281	1.00019	1.00484	0.983702	0.988702	0.969183	44.485	43.4927	44.4764	44.2705	45.2221	44.9934	45.8995
33	15	0.655932	0.648357	0.649165	0.654556	0.649412	0.644637	0.656489	7.35196e-98	6.28294e-95	3.08671e-95	2.5428e-97	2.4828e-95	1.61211e-93	4.44019e-98	0.590788	0.580963	0.513275	0.578024	0.6575	0.50113	0.983741	0.985514	0.997626	0.986043	0.971449	0.999798	35.3566	35.941	35.8764	35.4408	35.8571	36.3958	35.3638
34	3	0.663972	0.653686	0.65598	0.655924	0.655578	0.655765	0.657079	1.96294e-100	2.24346e-96	2.88287e-97	3.03e-97	4.13539e-97	3.4956e-97	1.07109e-97	0.636174	0.604178	0.606576	0.609193	0.613545	0.598634	0.975362	0.981254	0.980816	0.980337	0.97954	0.982264	53.2586	54.6039	54.2761	54.3003	54.3268	54.371	54.2202
25	12	0.655395	0.675657	0.519002	0.660935	0.512278	0.677125	0.6579	1.8495e-100	5.84558e-109	5.43608e-57	1.02053e-102	2.49051e-55	1.33275e-109	1.7868e-101	0.229487	0.99942	0.433361	0.999637	0.193697	0.385597	1.05351	0.795421	1.01188	0.788107	1.06273	1.02068	55.1371	52.3368	69.3181	54.4896	69.9614	51.8826	54.02
33	13	0.661003	0.658666	0.609358	0.663855	0.605845	0.670021	0.657947	7.175e-100	6.12838e-99	4.50885e-81	5.1023e-101	6.43389e-80	1.51951e-103	1.1806e-98	0.548673	0.945909	0.490466	0.955141	0.368505	0.525843	0.991304	0.891599	1.00171	0.885852	1.02427	0.995382	35.0026	35.3097	39.2583	34.943	39.5129	34.1733	35.165
3	2	0.679872	0.703799	0.693157	0.701086	0.692773	0.659843	0.658111	3.21859e-111	2.07253e-122	2.68781e-117	4.3805e-121	4.07444e-117	1.21593e-102	6.24711e-102	0.174423	0.296544	0.202166	0.299024	0.780669	0.792543	1.06803	1.03825	1.06034	1.03773	0.947044	0.944331	60.5061	56.6519	58.2768	57.0631	58.3061	63.8895	64.073
29	7	0.655212	0.684596	0.339919	0.666074	0.366174	0.690856	0.658551	6.74836e-100	2.22182e-112	3.19461e-23	2.40552e-104	6.01233e-27	3.11733e-115	3.02989e-101	0.175629	1	0.424908	1	0.0890647	0.439285	1.06799	0.185566	1.01345	0.213443	1.09969	1.01084	59.285	55.511	319.481	58.4982	277.755	53.9108	58.6493
24	1	0.680766	0.690641	0.681049	0.69775	0.679183	0.648379	0.658658	1.13988e-110	3.91709e-115	8.53545e-111	1.84825e-118	5.70146e-110	3.4226e-97	2.74184e-101	0.38213	0.482549	0.253967	0.511862	0.91028	0.845843	1.02138	1.00309	1.04782	0.997904	0.909611	0.930635	47.5744	46.5783	47.4278	45.4031	47.6743	52.302	51.1204
26	12	0.65799	0.687116	0.516306	0.668563	0.506946	0.685448	0.659025	5.11891e-101	1.60988e-113	4.74297e-56	2.16412e-105	8.83466e-54	9.17431e-113	1.94521e-101	0.181267	0.999804	0.367912	0.999899	0.187206	0.46288	1.06636	0.778443	1.02409	0.768993	1.06468	1.0066	63.1471	59.2174	81.1197	61.6616	82.1166	59.3107	62.7333
28	7	0.651017	0.666114	0.330078	0.656976	0.35801	0.674932	0.65905	1.81277e-98	1.286e-104	5.7722e-22	7.47526e-101	8.22232e-26	2.22605e-108	1.0738e-101	0.432975	1	0.558775	1	0.253778	0.369959	1.01197	0.16553	0.989634	0.184804	1.04781	1.02367	65.7569	64.9794	397.25	66.4457	355.819	62.7568	64.2365
33	16	0.65521	0.666751	0.636745	0.659593	0.636044	0.672409	0.660236	1.41028e-97	3.37917e-102	1.35967e-90	2.62221e-99	2.44931e-90	1.53706e-104	1.45279e-99	0.352302	0.716565	0.443164	0.723628	0.28347	0.434871	1.02744	0.959932	1.01026	0.958494	1.04173	1.01178	35.3891	34.4439	36.8663	35.0297	36.9215	33.9714	34.9771
32	11	0.658743	0.682992	0.305263	0.638915	0.30474	0.690437	0.660779	1.40159e-100	7.69913e-111	1.07738e-18	7.12795e-93	1.24162e-18	3.40828e-114	2.09944e-101	0.263353	1	0.749718	1	0.175686	0.544622	1.04586	0.632755	0.953412	0.632494	1.06823	0.992093	42.1723	40.3232	66.6486	44.233	66.6762	39.4785	42.5084
21	2	0.671139	0.687021	0.687781	0.685568	0.688001	0.656514	0.661095	8.70183e-108	7.25798e-115	3.24058e-115	3.36461e-114	2.56442e-115	1.19901e-101	1.55972e-103	0.274328	0.263034	0.29761	0.260364	0.728202	0.65846	1.04296	1.04546	1.03796	1.04607	0.958302	0.971777	62.1503	59.5906	59.4476	59.8775	59.4134	64.8546	63.9553
33	17	0.659494	0.667054	0.636108	0.658633	0.635355	0.673837	0.661559	2.87053e-99	2.53952e-102	2.32273e-90	6.31293e-99	4.36392e-90	3.86561e-105	4.29504e-100	0.400737	0.767164	0.510441	0.773976	0.314176	0.472252	1.01812	0.949238	0.998133	0.947716	1.03517	1.00498	35.0426	34.4191	36.9166	35.1082	36.9759	33.8521	34.8689
28	3	0.675305	0.67236	0.661915	0.671726	0.66371	0.673489	0.661899	1.53207e-108	2.87188e-107	7.16825e-103	5.37287e-107	1.29533e-103	9.37627e-108	7.28076e-103	0.54462	0.6847	0.552711	0.662516	0.534401	0.690626	0.992133	0.96668	0.990705	0.970881	0.993934	0.96554	60.0174	60.4933	62.0861	60.5805	61.8174	60.3836	62.1594
25	16	0.65371	0.674695	0.648123	0.656743	0.647299	0.676533	0.662104	8.80374e-100	1.53392e-108	1.4449e-97	5.27463e-101	3.04013e-97	2.42107e-109	3.3594e-103	0.242385	0.572604	0.466889	0.582462	0.21846	0.389714	1.0504	0.987202	1.00587	0.985454	1.05624	1.01991	53.9103	51.3234	54.6092	53.5959	54.7061	51.0397	52.858
34	8	0.393212	0.66669	0.652124	0.570944	0.651333	0.664358	0.662445	2.79306e-30	1.56097e-101	8.9791e-96	9.26805e-69	1.80805e-95	1.37185e-100	8.0461e-100	5.32621e-59	2.25418e-58	4.05796e-28	5.67032e-58	1.52426e-64	3.6558e-64	3.28611	3.26341	2.21032	3.24893	3.48925	3.47518	188.993	57.5129	57.9128	85.505	58.1709	54.1646	54.3838
25	13	0.653462	0.669154	0.636477	0.669554	0.634334	0.672293	0.662695	1.10657e-99	3.70436e-106	4.27564e-93	2.50194e-106	2.70913e-92	1.67946e-107	1.91237e-103	0.297036	0.598948	0.313296	0.620765	0.183559	0.270233	1.03822	0.982515	1.03484	0.978591	1.06554	1.04402	55.309	53.2727	56.2932	53.447	56.519	51.907	52.9767
22	15	0.684519	0.692382	0.676921	0.690047	0.67845	0.677332	0.66294	1.91002e-113	4.48141e-117	4.79444e-110	5.51405e-116	1.01128e-110	3.15737e-110	4.74215e-104	0.380326	0.5996	0.41196	0.578195	0.61413	0.788473	1.02162	0.982442	1.01574	0.986245	0.979839	0.945303	53.2375	52.111	54.189	52.4123	53.98	54.3329	56.3179
18	12	0.663791	0.695225	0.481292	0.684389	0.472607	0.695397	0.663163	1.16781e-104	1.05293e-118	1.75491e-48	1.16093e-113	1.39782e-46	8.72103e-119	2.1404e-104	0.165532	0.999997	0.301529	0.999999	0.144741	0.518973	1.07054	0.727045	1.03714	0.7193	1.07711	0.996669	44.8695	41.913	61.7149	43.2628	62.3794	41.6572	45.0195
33	12	0.665463	0.668243	0.462659	0.658297	0.458098	0.676775	0.663522	1.13388e-101	8.24592e-103	6.0462e-43	8.57591e-99	4.93073e-42	2.20612e-106	6.95203e-101	0.482384	0.999999	0.611143	0.999999	0.346498	0.514264	1.00316	0.712271	0.980044	0.708603	1.02859	0.99745	34.7777	34.6681	48.8264	35.4858	49.0792	33.8109	34.8666
33	14	0.669182	0.667899	0.663009	0.670008	0.665817	0.659773	0.664122	3.37883e-103	1.14236e-102	1.12082e-100	1.53777e-103	8.13763e-102	2.22295e-99	3.97442e-101	0.514573	0.578709	0.48749	0.544765	0.613735	0.557771	0.997394	0.985919	1.00224	0.992003	0.97957	0.989677	34.3013	34.3909	34.7911	34.2245	34.5778	35.0166	34.659
25	17	0.660216	0.669783	0.637757	0.652525	0.636764	0.676088	0.664603	2.01808e-102	1.99869e-106	1.40956e-93	2.62183e-99	3.33515e-93	3.78965e-109	3.06978e-104	0.378794	0.765605	0.606319	0.774469	0.29181	0.440101	1.02196	0.950288	0.981194	0.948337	1.03933	1.01066	53.1059	51.9647	55.8841	54.1238	55.999	51.0962	52.5456
28	2	0.692195	0.668195	0.674314	0.675181	0.672325	0.663297	0.664855	3.8951e-116	1.71025e-105	4.12308e-108	1.73576e-108	2.97288e-107	1.9222e-103	4.3217e-104	0.820497	0.748906	0.733227	0.771873	0.863212	0.857422	0.937401	0.95381	0.957073	0.94885	0.925738	0.92744	57.7446	61.6007	60.541	60.3346	60.8574	62.3768	62.2623
33	18	0.667207	0.672925	0.630874	0.661399	0.630121	0.685699	0.665037	2.19707e-102	9.34727e-105	1.79945e-88	4.97589e-100	3.34212e-88	2.98765e-110	1.69076e-101	0.422214	0.873011	0.57608	0.877549	0.258587	0.528363	1.01411	0.921763	0.986392	0.920311	1.04734	0.994932	34.4074	33.9286	37.3278	34.882	37.3867	32.8522	34.5826
25	14	0.679481	0.695849	0.687039	0.687855	0.685396	0.678196	0.66543	1.21767e-110	3.88798e-118	4.85396e-114	2.05489e-114	2.71707e-113	4.50376e-110	1.3842e-104	0.276261	0.392946	0.379037	0.416061	0.513968	0.684926	1.04269	1.0193	1.02192	1.01503	0.997538	0.966677	50.7059	48.6297	49.7456	49.6185	49.955	50.831	52.4538
22	14	0.684457	0.704103	0.691972	0.700353	0.691984	0.675329	0.6655	2.03793e-113	1.04299e-122	6.97326e-117	7.08325e-121	6.88431e-117	2.39826e-109	4.00281e-105	0.231225	0.392604	0.27606	0.392353	0.623944	0.744458	1.05295	1.01932	1.04263	1.01937	0.978068	0.954909	53.2198	50.5436	52.2111	51.0438	52.2087	54.4131	55.7328
22	13	0.664286	0.675703	0.629385	0.682372	0.629298	0.682592	0.665696	1.29617e-104	1.64538e-109	6.62837e-91	1.78716e-112	7.13799e-91	1.42293e-112	3.30977e-105	0.33141	0.818556	0.296074	0.813025	0.198838	0.372559	1.03109	0.938112	1.03833	0.939482	1.06118	1.02309	57.4438	55.7119	61.2334	55.3233	61.1441	54.1318	56.1475
28	11	0.664502	0.678185	0.33341	0.654773	0.32993	0.684022	0.66604	6.06393e-104	8.44547e-110	2.103e-22	5.77557e-100	6.03363e-22	2.13871e-112	1.38026e-104	0.472995	1	0.600842	1	0.384457	0.592179	1.00479	0.633971	0.982154	0.632494	1.02092	0.983704	62.5922	62.2941	98.7303	63.7295	98.9609	61.3096	63.6291
26	16	0.642193	0.677447	0.637088	0.648218	0.634191	0.677822	0.66655	8.38827e-95	3.29358e-109	7.15477e-93	3.95394e-97	8.59429e-92	2.25877e-109	1.51975e-104	0.128278	0.573105	0.43146	0.606421	0.118454	0.21449	1.08335	0.987082	1.01226	0.98113	1.08704	1.0574	64.0277	59.1013	64.8656	63.2524	65.2591	58.9007	60.5522
25	15	0.683785	0.677709	0.67371	0.677859	0.673207	0.670119	0.66682	1.45344e-112	7.38168e-110	4.1067e-108	6.33789e-110	6.77777e-108	1.43714e-106	3.603e-105	0.581239	0.635198	0.579274	0.641881	0.696137	0.738612	0.985671	0.975966	0.98602	0.974741	0.964516	0.956016	50.1648	50.8941	51.4002	50.8761	51.4648	52.0104	52.4728
18	13	0.65769	0.683257	0.634625	0.683882	0.63239	0.68625	0.667877	3.95943e-102	3.79547e-113	4.47885e-93	1.97441e-113	3.07576e-92	1.63969e-114	2.1841e-106	0.283854	0.780335	0.261836	0.797739	0.156761	0.36217	1.04088	0.947214	1.04573	0.94322	1.07324	1.02504	45.2807	43.5021	47.804	43.3004	48.0064	42.1907	44.1746
26	14	0.678895	0.694485	0.688449	0.685795	0.686645	0.674525	0.667907	7.63509e-110	6.40139e-117	3.9733e-114	6.39158e-113	2.63606e-113	6.142e-108	4.09074e-105	0.284158	0.365984	0.40145	0.390927	0.563099	0.651725	1.04108	1.02446	1.01777	1.01973	0.988856	0.972859	58.7432	56.4254	57.3406	57.7177	57.6066	59.4052	60.382
32	13	0.666595	0.667914	0.636492	0.676321	0.632187	0.676075	0.668392	8.51342e-104	2.40039e-104	5.70244e-92	6.41726e-108	2.19115e-90	8.19141e-108	1.51366e-104	0.505382	0.830318	0.428893	0.859958	0.34024	0.446195	0.999045	0.934568	1.01277	0.926348	1.02959	1.00963	41.0623	41.1015	43.9371	40.5444	44.327	39.8819	40.6707
26	17	0.647014	0.677457	0.633882	0.650669	0.628901	0.680372	0.669251	1.16507e-96	3.26089e-109	1.11804e-91	4.32176e-98	7.51543e-90	1.70376e-110	1.10766e-105	0.16258	0.659818	0.460781	0.712923	0.13041	0.231515	1.0719	0.971351	1.00697	0.961126	1.08258	1.05315	63.3561	59.1066	65.2247	62.9175	65.9186	58.5232	60.1589
29	3	0.677241	0.69729	0.686409	0.694707	0.687337	0.683423	0.669689	4.05329e-109	3.05274e-118	3.37305e-113	5.04205e-117	1.27742e-113	7.46574e-112	7.21952e-106	0.230804	0.373296	0.261969	0.360232	0.424295	0.619331	1.05332	1.02306	1.04599	1.02557	1.01356	0.978798	54.6234	51.8583	53.3921	52.2216	53.2615	53.8925	55.8066
26	15	0.686349	0.688959	0.677406	0.685858	0.678815	0.671838	0.669998	3.59141e-113	2.32366e-114	3.43261e-109	5.98624e-113	8.2823e-110	8.77677e-107	5.34016e-106	0.461653	0.627286	0.507563	0.608466	0.714722	0.733244	1.00682	0.977352	0.998663	0.980761	0.960767	0.957017	57.6362	57.246	58.9717	57.7133	58.7668	59.9898	60.2248
25	18	0.669414	0.675019	0.645327	0.660098	0.643853	0.681991	0.670915	2.86925e-106	1.10946e-108	1.78415e-96	2.25622e-102	6.63759e-96	9.29594e-112	6.56067e-107	0.430042	0.787508	0.630589	0.800611	0.326662	0.477427	1.01248	0.945393	0.976807	0.942337	1.03212	1.00399	51.9588	51.3182	54.96	53.1925	55.1382	50.3419	51.7522
32	14	0.68496	0.677838	0.674108	0.681246	0.671568	0.67757	0.671397	1.02255e-111	1.4124e-108	5.74367e-107	4.55118e-110	6.9492e-106	1.84672e-108	8.20645e-106	0.59322	0.644127	0.548642	0.67511	0.593106	0.674794	0.983436	0.97417	0.991381	0.968353	0.983457	0.968413	39.0732	39.7313	40.1093	39.4129	40.3502	39.7305	40.3477
22	12	0.672227	0.687326	0.512385	0.681261	0.508001	0.690378	0.671664	5.37523e-108	9.96177e-115	1.27244e-55	5.639e-112	1.48992e-54	3.86528e-116	9.40894e-108	0.262403	0.999894	0.375045	0.999928	0.21579	0.369995	1.04566	0.770678	1.02261	0.765509	1.05677	1.02357	57.1102	54.6163	74.1039	55.8472	74.6042	54.042	55.7949
25	19	0.672062	0.676977	0.64928	0.663968	0.648375	0.683804	0.672029	2.11133e-107	1.54642e-109	5.07183e-98	5.64841e-104	1.15097e-97	1.42479e-112	2.1824e-107	0.435564	0.776271	0.611926	0.784768	0.337599	0.500328	1.01148	0.947935	0.980186	0.946019	1.02993	0.999942	51.609	51.0231	54.4436	52.6523	54.5539	50.1092	51.612
26	13	0.661518	0.683981	0.654274	0.675696	0.650158	0.682447	0.672703	1.85996e-102	4.19897e-112	1.60216e-99	1.90842e-108	6.86511e-98	2.04002e-111	3.73914e-107	0.252182	0.520514	0.367661	0.570539	0.201157	0.304162	1.04824	0.996377	1.02414	0.987537	1.06088	1.03682	62.2244	59.3611	62.4507	60.7578	63.0097	58.6538	60.0146
21	11	0.67028	0.7115	0.343204	0.676504	0.333466	0.714439	0.672876	2.04073e-107	1.02621e-126	6.06102e-24	3.96471e-110	1.28371e-22	3.19599e-128	1.53737e-108	0.08721	1	0.41119	1	0.0744273	0.465666	1.09994	0.624493	1.01587	0.620381	1.10655	1.00606	62.1929	56.5422	99.5893	61.2215	100.249	56.2042	61.8182
22	11	0.672391	0.691495	0.346681	0.67333	0.342438	0.695595	0.673245	4.56239e-108	1.16528e-116	2.25772e-24	1.78726e-108	8.77446e-24	1.36279e-118	1.94501e-108	0.313273	1	0.450574	1	0.25665	0.475835	1.03475	0.632814	1.00876	0.630471	1.04697	1.00426	56.0044	54.1234	88.5005	55.5181	88.8294	53.492	55.7666
21	3	0.649824	0.677039	0.689568	0.67583	0.689238	0.670824	0.674298	5.94351e-99	2.30123e-110	4.81924e-116	7.84816e-110	6.85857e-116	1.18995e-107	3.68977e-109	0.174044	0.081012	0.184833	0.0829133	0.246169	0.204674	1.06801	1.10304	1.06493	1.10207	1.04933	1.05956	65.0287	60.8874	58.954	61.0637	59.006	61.9719	61.3731
24	3	0.669573	0.687046	0.679066	0.682569	0.678038	0.677047	0.674886	8.08573e-106	1.73365e-113	6.41794e-110	1.79907e-111	1.81505e-109	4.92647e-109	4.28489e-108	0.26184	0.366395	0.318776	0.380519	0.399094	0.427372	1.04602	1.02438	1.0338	1.02169	1.0182	1.013	48.2986	46.1736	47.149	46.7194	47.2732	47.435	47.6787
3	3	0.669923	0.686764	0.680684	0.68553	0.679998	0.671323	0.675456	7.11718e-107	2.48495e-114	1.39738e-111	9.09168e-114	2.82831e-111	1.78235e-107	2.86399e-109	0.273464	0.353609	0.288415	0.362939	0.490785	0.434125	1.04323	1.02674	1.03998	1.02494	1.00162	1.01172	61.6286	59.0749	60.0237	59.2593	60.1291	61.5286	60.9146
24	8	0.533388	0.649177	0.654557	0.612306	0.653274	0.673386	0.67573	2.21873e-60	1.66783e-97	1.23497e-99	5.37274e-84	4.0147e-99	1.90248e-107	1.84459e-108	1.33725e-14	9.16031e-16	3.0704e-08	1.24131e-15	6.27727e-21	3.13022e-21	1.71668	1.75904	1.46697	1.75427	1.94049	1.95087	93.4417	54.4316	53.121	63.6969	53.2653	48.1538	47.8975
26	18	0.661438	0.679266	0.657628	0.662868	0.654853	0.679504	0.675855	2.00709e-102	5.24244e-110	7.17424e-101	5.16912e-103	9.40255e-100	4.11513e-110	1.62784e-108	0.279768	0.555651	0.487511	0.591816	0.262971	0.306948	1.04203	0.990174	1.00221	0.983749	1.04577	1.03624	61.3363	58.8622	61.945	61.201	62.3496	58.652	59.1913
32	12	0.680004	0.679486	0.478769	0.67986	0.472723	0.688399	0.675904	1.59992e-109	2.6985e-109	5.14012e-47	1.8502e-109	1.00748e-45	2.88886e-113	9.70945e-108	0.51312	0.999999	0.541197	1	0.381741	0.511442	0.997673	0.709344	0.9927	0.704346	1.02154	0.997971	40.3171	40.4112	56.8372	40.6136	57.2405	39.467	40.3991
34	15	0.69884	0.696461	0.687962	0.700297	0.68633	0.679934	0.675945	1.76559e-115	2.20093e-114	1.47728e-110	3.71995e-116	7.74924e-110	4.62534e-107	2.29395e-105	0.523261	0.641915	0.470408	0.663416	0.754214	0.80051	0.995829	0.974291	1.00533	0.970236	0.951921	0.941365	48.8761	49.0808	50.1658	48.6168	50.3755	51.3447	51.9204
28	12	0.67549	0.689393	0.523624	0.676061	0.517113	0.692844	0.676293	1.27321e-108	7.70279e-115	5.14756e-58	7.18241e-109	2.1948e-56	1.94088e-116	5.69167e-109	0.340485	0.999917	0.486333	0.999951	0.278633	0.458497	1.0294	0.766594	1.00242	0.759718	1.04223	1.00737	61.7851	60.0206	80.5968	61.6361	81.3263	59.2817	61.3329
22	17	0.677398	0.69673	0.63001	0.682418	0.628616	0.698038	0.676354	2.95395e-110	3.92369e-119	3.90126e-91	1.70309e-112	1.27065e-90	9.27183e-120	8.51715e-110	0.237279	0.939043	0.428611	0.94383	0.221356	0.514825	1.05149	0.897068	1.01271	0.894489	1.05538	0.997394	54.1188	51.4687	60.3285	53.4395	60.5025	51.2792	54.2602
22	16	0.674114	0.697779	0.632004	0.680869	0.630828	0.698517	0.676471	8.14324e-109	1.2344e-119	7.13793e-92	8.45391e-112	1.94663e-91	5.45855e-120	7.56293e-110	0.191663	0.914686	0.405316	0.920019	0.183446	0.466816	1.06312	0.908267	1.01696	0.906036	1.0654	1.00586	54.5621	51.3224	60.0727	53.6519	60.2206	51.2125	54.244
32	16	0.670552	0.676029	0.652059	0.669935	0.650744	0.682261	0.676649	1.86947e-105	8.57606e-108	6.44674e-98	3.40416e-105	2.11379e-97	1.623e-110	4.62855e-108	0.425343	0.730193	0.508292	0.743868	0.339809	0.415733	1.01342	0.957487	0.998529	0.954648	1.02968	1.01519	40.4266	39.8912	42.2216	40.4862	42.3471	39.2613	39.8219
22	3	0.648515	0.667355	0.666928	0.667134	0.666249	0.663579	0.67691	3.3974e-98	6.57671e-106	9.98123e-106	8.16391e-106	1.93329e-105	2.56364e-104	4.84907e-110	0.264661	0.269111	0.26779	0.27685	0.31656	0.173083	1.04516	1.04416	1.04446	1.04246	1.03408	1.06838	57.9779	55.473	55.5257	55.5101	55.6166	56.067	54.267
28	14	0.703402	0.69889	0.695934	0.696935	0.692782	0.680861	0.677325	1.7943e-121	2.70723e-119	6.87517e-118	2.30877e-118	2.07546e-116	5.54031e-111	2.01423e-109	0.568218	0.611371	0.595941	0.655676	0.798901	0.832705	0.987964	0.980262	0.983032	0.972158	0.942673	0.934258	55.7975	56.4773	56.921	56.7606	57.3955	59.1907	59.7239
34	2	0.694676	0.685809	0.692805	0.685277	0.693967	0.673204	0.678875	1.43662e-113	1.3126e-109	1.01174e-112	2.24521e-109	3.01662e-113	3.23882e-104	1.31208e-106	0.645425	0.536323	0.658394	0.51927	0.811182	0.747219	0.973634	0.99349	0.97119	0.996545	0.93875	0.953426	49.438	50.7768	49.762	50.9046	49.6094	52.6636	51.853
32	18	0.675324	0.677523	0.649393	0.671199	0.647849	0.689363	0.678924	1.72712e-107	1.93476e-108	7.12282e-97	9.95449e-106	2.83025e-96	1.05307e-113	4.7488e-109	0.470308	0.806463	0.557277	0.819583	0.306688	0.449572	1.00529	0.940578	0.989849	0.937329	1.03643	1.00902	39.9525	39.7423	42.4766	40.3623	42.6238	38.5481	39.5955
32	17	0.674422	0.67678	0.651877	0.670586	0.650359	0.684379	0.679408	4.21585e-107	4.06059e-108	7.60221e-98	1.80969e-105	2.9914e-97	1.85719e-111	2.91906e-109	0.468184	0.774352	0.55265	0.788623	0.361052	0.429939	1.00567	0.948048	0.99067	0.944804	1.02551	1.01258	40.0447	39.8189	42.2391	40.4219	42.3842	39.0487	39.5472
22	18	0.682339	0.695337	0.6309	0.683053	0.630671	0.696094	0.679671	1.84954e-112	1.80694e-118	1.83048e-91	8.81439e-113	2.22593e-91	7.88072e-119	2.89733e-111	0.314262	0.955391	0.489752	0.955996	0.303381	0.538378	1.03455	0.887491	1.00181	0.887089	1.0368	0.993258	53.4472	51.6622	60.2228	53.3509	60.2501	51.5503	53.81
24	2	0.694309	0.711583	0.700849	0.693474	0.701299	0.707278	0.680416	7.74155e-117	3.19373e-125	6.10049e-120	1.90187e-116	3.70758e-120	4.47844e-123	1.62771e-110	0.23996	0.393933	0.507784	0.386822	0.317929	0.731849	1.05111	1.01917	0.998624	1.0205	1.03397	0.957303	45.4921	43.2801	44.6366	45.5548	44.5782	43.9974	47.5211
26	19	0.6718	0.679274	0.65803	0.671224	0.655652	0.686278	0.680893	9.11718e-107	5.20089e-110	4.92997e-101	1.60577e-106	4.49304e-100	3.86625e-113	1.00156e-110	0.406113	0.682641	0.512276	0.710324	0.301698	0.373163	1.0169	0.967034	0.997831	0.961642	1.03734	1.02309	59.7959	58.802	61.8344	59.9259	62.1811	57.6437	58.4466
29	2	0.703624	0.705607	0.698443	0.707198	0.697325	0.678553	0.681142	2.77333e-121	2.97805e-122	8.65151e-119	4.90793e-123	2.9387e-118	1.07946e-109	7.76677e-111	0.480802	0.596765	0.448996	0.616321	0.857933	0.83352	1.0034	0.982863	1.00909	0.979343	0.927205	0.933964	51.117	50.9437	52.0082	50.6567	52.1952	55.1302	54.7312
21	13	0.677076	0.696912	0.644842	0.69902	0.64304	0.703247	0.681264	2.21539e-110	1.64847e-119	5.46228e-97	1.59615e-120	2.74633e-96	1.38778e-122	3.00872e-112	0.233491	0.870263	0.240872	0.87975	0.160576	0.435771	1.05233	0.923964	1.05057	0.920981	1.07205	1.0114	60.934	57.9038	65.9485	58.0009	66.1621	56.8387	60.247
23	7	0.684741	0.720741	0.316022	0.699928	0.31621	0.725538	0.681695	1.01451e-112	3.04878e-130	3.56731e-20	8.60193e-120	3.38043e-20	8.68421e-133	2.35755e-111	0.0685714	1	0.341585	1	0.0378332	0.486934	1.11046	0.192876	1.02918	0.194341	1.1334	1.00231	61.1915	55.1045	317.259	59.4566	314.867	53.9893	61.0504
34	13	0.680913	0.674992	0.649344	0.685652	0.647383	0.688689	0.682985	1.75686e-107	5.77606e-105	1.03973e-94	1.53709e-109	5.75832e-94	7.03409e-111	2.2388e-108	0.582215	0.859537	0.44831	0.871278	0.40282	0.476855	0.985241	0.92566	1.00935	0.92207	1.01778	1.00417	51.0953	51.8607	55.1988	50.6219	55.4136	50.2025	50.8832
21	12	0.682486	0.708951	0.524418	0.692088	0.518056	0.71108	0.683725	8.47388e-113	2.00634e-125	8.90277e-59	3.20317e-117	3.65211e-57	1.67797e-126	2.32773e-113	0.160583	0.999992	0.413032	0.999996	0.133805	0.451962	1.07205	0.738165	1.01553	0.730833	1.08085	1.0085	60.5404	56.4717	82.0148	59.6147	82.8376	56.012	60.0302
23	8	0.582443	0.66972	0.658891	0.63583	0.656516	0.693738	0.683866	1.77985e-74	3.85966e-106	1.24617e-101	1.25742e-92	1.14685e-100	7.41643e-117	2.51304e-112	2.45066e-09	2.25022e-09	4.65171e-05	3.66844e-09	1.78999e-15	9.71556e-15	1.51246	1.51399	1.31763	1.50521	1.74729	1.72059	104.487	69.0842	69.0145	79.2995	69.4169	59.7997	60.7276
3	15	0.710719	0.717766	0.702682	0.712682	0.701893	0.697491	0.68394	7.36797e-126	1.77085e-129	7.30913e-122	7.4129e-127	1.7736e-121	2.36824e-119	4.79626e-113	0.382652	0.621387	0.465172	0.633566	0.712168	0.863331	1.02119	0.978517	1.00616	0.976307	0.96144	0.925924	55.3846	54.2352	56.6005	55.0456	56.7287	57.6059	59.8155
29	11	0.681134	0.70876	0.361924	0.677966	0.357506	0.711067	0.684077	7.82579e-111	8.25582e-124	2.54681e-26	1.95292e-109	1.11649e-25	5.80718e-125	3.80106e-112	0.184685	1	0.53122	1	0.149943	0.481986	1.06539	0.619615	0.994488	0.617562	1.07589	1.00319	54.7134	51.3553	88.3022	55.0166	88.5959	50.8539	54.5393
3	11	0.684131	0.716517	0.314519	0.679865	0.310732	0.718237	0.684382	3.92987e-113	7.89932e-129	4.20612e-20	3.24076e-111	1.2322e-19	1.00561e-129	3.02528e-113	0.130852	1	0.557206	1	0.0912221	0.48177	1.08205	0.590074	0.989943	0.588608	1.09821	1.00322	59.6803	55.1548	101.14	60.2867	101.392	54.3433	59.489
28	13	0.679135	0.687547	0.657112	0.689382	0.65513	0.693701	0.68502	3.22062e-110	5.39887e-114	6.58104e-101	7.79297e-115	4.14922e-100	7.72279e-117	7.58816e-113	0.472355	0.707142	0.405884	0.725329	0.272317	0.373266	1.0049	0.962318	1.01692	0.958683	1.04362	1.02304	60.6049	60.3094	62.9781	59.5963	63.2168	58.072	59.2401
21	15	0.705723	0.70708	0.700105	0.712159	0.700469	0.689116	0.6861	8.27777e-124	1.74408e-124	4.75713e-121	4.73053e-127	3.16569e-121	7.81078e-116	1.92102e-114	0.470408	0.578003	0.390518	0.571995	0.745548	0.780175	1.00522	0.986296	1.01968	0.987357	0.954736	0.94725	56.5456	56.252	57.3313	55.4541	57.2697	59.2264	59.6945
18	15	0.693688	0.687724	0.685437	0.687616	0.683256	0.689888	0.687209	5.64216e-118	3.4401e-115	3.86168e-114	3.85878e-115	3.79772e-113	3.42053e-116	5.94515e-115	0.590535	0.623462	0.59399	0.65476	0.568558	0.61079	0.984076	0.978182	0.983462	0.972463	0.987963	0.980462	41.3725	42.042	42.2953	42.0683	42.5441	41.8766	42.197
21	17	0.685887	0.720377	0.659717	0.693761	0.657316	0.720497	0.687283	2.40427e-114	2.52071e-131	5.80192e-103	5.20948e-118	5.63407e-102	2.17689e-131	5.49761e-115	0.0854994	0.821846	0.384926	0.841416	0.0845659	0.479298	1.10078	0.937361	1.02073	0.932254	1.10124	1.00365	59.523	54.0737	63.5006	58.3143	63.8484	54.0509	59.3067
19	1	0.717408	0.728046	0.723702	0.722909	0.719816	0.703173	0.687377	3.90981e-129	8.5075e-135	1.87991e-132	4.97792e-132	2.15465e-130	5.91561e-122	1.79168e-114	0.274386	0.338863	0.361694	0.405267	0.744337	0.907095	1.04305	1.02964	1.02519	1.017	0.95488	0.911174	35.091	33.6426	34.0807	34.2287	34.5046	36.7491	38.5118
18	3	0.674081	0.684764	0.685256	0.682769	0.68781	0.683416	0.687472	4.58871e-109	7.83951e-114	4.67398e-114	6.31305e-113	3.13947e-115	3.21423e-113	4.49843e-115	0.345092	0.351229	0.376571	0.305727	0.364171	0.314734	1.02835	1.02715	1.0223	1.03626	1.02465	1.03441	43.6157	42.4135	42.4629	42.6643	42.0893	42.5662	42.1647
21	16	0.679531	0.719834	0.665952	0.69076	0.664176	0.720409	0.687768	1.79822e-111	4.88528e-131	1.43444e-105	1.34094e-116	8.04897e-105	2.42502e-131	3.28525e-115	0.0573086	0.683886	0.341989	0.704932	0.054447	0.381305	1.11702	0.966997	1.02895	0.962933	1.11901	1.02141	60.4997	54.1617	62.5645	58.7973	62.8285	54.0652	59.2317
18	18	0.673485	0.693391	0.672701	0.684341	0.672283	0.696152	0.687897	8.35287e-109	7.79602e-118	1.83227e-108	1.22141e-113	2.78098e-108	3.80677e-119	2.86292e-115	0.233646	0.510926	0.348657	0.516766	0.202057	0.300952	1.0523	0.998081	1.02765	0.997057	1.06025	1.03726	43.5752	41.4097	43.659	42.4028	43.7039	41.099	42.01
28	15	0.699933	0.688278	0.68387	0.69223	0.683411	0.678418	0.688142	8.55916e-120	2.50121e-114	2.50232e-112	3.75038e-116	4.02623e-112	6.66982e-110	2.88708e-114	0.66963	0.726538	0.614281	0.732301	0.802911	0.688357	0.969545	0.958438	0.979737	0.957263	0.941719	0.965977	56.2957	58.0641	58.737	57.46	58.8091	59.7798	58.2785
28	18	0.684964	0.679416	0.667578	0.671475	0.667007	0.695317	0.688375	8.04546e-113	2.42123e-110	3.11559e-105	6.87906e-107	5.41852e-105	1.34486e-117	2.25864e-114	0.596351	0.733346	0.691018	0.739527	0.349127	0.449777	0.982958	0.957048	0.965464	0.955773	1.0277	1.00893	58.5663	59.5817	61.1947	60.6613	61.2764	56.9879	58.0477
34	12	0.690874	0.69494	0.515859	0.687898	0.511019	0.701217	0.688858	7.46495e-112	1.08913e-113	2.54231e-54	1.57676e-110	3.55525e-53	1.38522e-116	5.91704e-111	0.436161	0.999999	0.553323	0.999999	0.330233	0.500952	1.01158	0.712699	0.990442	0.708076	1.03197	0.999829	50.0308	49.4582	70.1991	50.5136	70.6575	48.481	50.0394
18	16	0.661478	0.694999	0.678366	0.685079	0.677509	0.696026	0.689079	1.08083e-103	1.34922e-118	5.93822e-111	5.62835e-114	1.42574e-110	4.37476e-119	8.12229e-116	0.114911	0.279033	0.203678	0.289438	0.107207	0.164054	1.08786	1.04193	1.05982	1.03969	1.09097	1.07099	44.8534	41.2307	43.0485	42.3215	43.1412	41.1132	41.8804
34	11	0.689874	0.698599	0.378488	0.669853	0.377572	0.707721	0.689188	2.08864e-111	2.28353e-115	5.25723e-28	7.92551e-103	7.21888e-28	1.14834e-119	4.22276e-111	0.416517	1	0.761567	1	0.251858	0.49419	1.01522	0.611567	0.950317	0.610988	1.04907	1.00104	50.0956	49.3448	81.9134	52.7146	81.9911	47.7525	50.0433
18	17	0.668791	0.69592	0.678075	0.685789	0.677205	0.69774	0.690087	8.88574e-107	4.91691e-119	7.99764e-111	2.66787e-114	1.94331e-110	6.60223e-120	2.76264e-116	0.161748	0.37211	0.272355	0.383939	0.144832	0.221604	1.07169	1.02314	1.04339	1.02091	1.07708	1.05524	44.0771	41.1285	43.0801	42.2441	43.1742	40.9226	41.7696
21	18	0.693495	0.721413	0.658341	0.700548	0.658138	0.719768	0.691431	6.95909e-118	7.11012e-132	2.141e-102	2.89756e-121	2.59489e-102	5.29342e-131	6.51174e-117	0.12968	0.894919	0.393865	0.895935	0.144951	0.531106	1.08231	0.915866	1.01906	0.915507	1.07704	0.994542	58.3435	53.9063	63.7031	57.2523	63.7282	54.17	58.6637
19	7	0.694409	0.73716	0.391874	0.718749	0.423531	0.736247	0.692062	9.6096e-118	7.24363e-140	3.65876e-31	7.81603e-130	1.22848e-36	2.38686e-139	1.2161e-116	0.039768	1	0.148307	1	0.032274	0.499196	1.13122	0.274876	1.07614	0.312673	1.1388	1.00014	37.3931	33.0557	136.036	34.7476	119.591	32.8355	37.3878
21	19	0.691834	0.718641	0.66234	0.700116	0.662129	0.720314	0.69255	4.21208e-117	2.07522e-130	4.72666e-104	4.70106e-121	5.7878e-104	2.72176e-131	1.9418e-117	0.141288	0.85361	0.374537	0.855267	0.125918	0.488691	1.07827	0.928877	1.02268	0.928405	1.08368	1.00199	58.6061	54.352	63.0935	57.3062	63.1256	54.0806	58.4897
28	19	0.694827	0.684571	0.667217	0.683393	0.667188	0.698846	0.69304	2.28685e-117	1.21047e-112	4.42099e-105	4.10093e-112	4.54924e-105	2.83917e-119	1.57165e-116	0.657589	0.840377	0.665991	0.840615	0.438198	0.526692	0.971802	0.932212	0.97023	0.932148	1.01102	0.995293	57.0669	58.7228	61.2167	58.818	61.2209	56.4448	57.3368
28	16	0.676344	0.685567	0.677489	0.685995	0.676923	0.694199	0.693181	5.40717e-109	4.29059e-113	1.70611e-109	2.74447e-113	3.01864e-109	4.50813e-117	1.35055e-116	0.376636	0.484523	0.364695	0.492389	0.256291	0.268854	1.0224	1.00274	1.02468	1.00135	1.04723	1.04439	59.8587	58.5473	59.6952	58.4171	59.7783	57.1592	57.3146
28	17	0.681514	0.676127	0.676616	0.680466	0.676018	0.693347	0.693273	2.83917e-111	6.72216e-109	4.11439e-109	8.30175e-111	7.50136e-109	1.13007e-116	1.22429e-116	0.59004	0.570402	0.515912	0.57853	0.330786	0.331804	0.984086	0.987577	0.997192	0.986135	1.03133	1.03112	59.0842	60.0397	59.8274	59.2505	59.9149	57.2894	57.3007
20	11	0.690748	0.719455	0.331075	0.676267	0.325155	0.725206	0.693503	6.89242e-116	4.80273e-130	3.58263e-22	2.33106e-109	2.11746e-21	4.26623e-133	3.56801e-117	0.128743	1	0.703254	1	0.0823615	0.461038	1.08292	0.584232	0.96315	0.582021	1.10268	1.0069	44.3017	40.9096	75.8289	45.9967	76.117	40.1763	43.9979
20	2	0.704973	0.736164	0.713372	0.713076	0.723344	0.714272	0.693825	1.0903e-122	3.92949e-139	6.71913e-127	9.51099e-127	4.22883e-132	2.32753e-127	2.51863e-117	0.0874806	0.376783	0.376474	0.214458	0.380417	0.685128	1.10013	1.02233	1.02239	1.05722	1.02164	0.966659	42.8395	38.9404	41.9038	41.9014	40.5208	41.932	44.317
29	12	0.691509	0.71218	0.537253	0.696155	0.530986	0.714063	0.693985	1.55637e-115	1.59746e-125	2.14586e-61	1.05088e-117	9.333e-60	1.77643e-126	1.09756e-116	0.210036	0.999987	0.453041	0.999993	0.17742	0.404667	1.05854	0.742591	1.00836	0.735878	1.06747	1.01717	53.6333	50.6671	72.2245	53.1886	72.8833	50.2435	52.7279
34	16	0.695353	0.703488	0.665574	0.689397	0.663561	0.709623	0.694874	7.06387e-114	1.18911e-117	4.42833e-101	3.4095e-111	2.87079e-100	1.38993e-120	1.16749e-113	0.376652	0.85322	0.585652	0.868028	0.288554	0.505287	1.02277	0.927512	0.98462	0.923084	1.04075	0.999051	49.1914	48.0963	53.0359	49.9598	53.2903	47.2652	49.2381
3	13	0.695446	0.716593	0.661676	0.711078	0.658976	0.716726	0.69777	2.23253e-118	7.21786e-129	2.12454e-103	4.84913e-126	2.76051e-102	6.15556e-129	1.74153e-119	0.202984	0.893952	0.278949	0.908474	0.202548	0.481704	1.06012	0.916059	1.04203	0.910692	1.06024	1.00323	57.7368	54.4625	63.0275	55.4083	63.3989	54.4566	57.5511
29	13	0.687539	0.704828	0.672246	0.701314	0.669422	0.708936	0.698041	1.03363e-113	7.17194e-122	5.87172e-107	3.64632e-120	9.36867e-106	6.74751e-124	1.34402e-118	0.303901	0.670895	0.363561	0.703075	0.173388	0.295578	1.03688	0.969268	1.02493	0.963073	1.06864	1.03863	53.7884	51.8755	55.4938	52.4802	55.8508	50.3334	51.7879
34	14	0.7144	0.712884	0.71456	0.718269	0.713157	0.704347	0.698236	6.39722e-123	3.57274e-122	5.33236e-123	7.54915e-125	2.62405e-122	4.66979e-118	3.3572e-115	0.518084	0.492375	0.435144	0.513538	0.627744	0.713151	0.996757	1.00137	1.01177	0.997572	0.976926	0.960498	46.8693	47.0217	46.8051	46.3242	46.9834	47.9763	48.7968
23	2	0.710628	0.733169	0.722568	0.722994	0.720238	0.704832	0.698743	4.76556e-125	5.98527e-137	3.3177e-131	1.97308e-131	5.59617e-130	3.58741e-122	3.17985e-119	0.154256	0.298305	0.289905	0.335991	0.603159	0.704789	1.07441	1.038	1.03979	1.03029	0.981739	0.962781	56.194	52.3023	54.1366	54.0437	54.542	57.2393	58.3663
20	15	0.727539	0.730674	0.718894	0.729657	0.718305	0.705238	0.699157	2.34252e-134	4.52056e-136	9.44164e-130	1.63658e-135	1.91695e-129	8.07238e-123	7.35175e-120	0.442373	0.642025	0.460005	0.650947	0.83568	0.888261	1.01025	0.97473	1.00709	0.973086	0.933591	0.917927	39.9147	39.5098	40.9495	39.6338	41.0187	42.754	43.4836
34	17	0.702648	0.703358	0.664517	0.690644	0.662597	0.712898	0.699277	2.95561e-117	1.36958e-117	1.18389e-100	9.46549e-112	6.99341e-100	3.515e-122	1.10874e-115	0.486511	0.913107	0.671887	0.922708	0.339263	0.548269	1.00243	0.907146	0.968616	0.903034	1.03014	0.991349	48.2326	48.1159	53.1696	49.7953	53.4117	46.8215	48.6534
20	3	0.688748	0.712655	0.697939	0.703898	0.70017	0.708027	0.699293	5.79597e-115	1.5577e-126	2.82114e-119	3.67618e-122	2.3926e-120	3.34027e-124	6.32457e-120	0.166781	0.357308	0.271522	0.322134	0.225537	0.340086	1.07039	1.02605	1.04371	1.03301	1.05444	1.02942	44.6405	41.705	43.5069	42.7709	43.2139	42.3356	43.3647
29	15	0.715721	0.714656	0.708164	0.715125	0.708883	0.700009	0.699533	2.5287e-127	8.86499e-127	1.63262e-123	5.10244e-127	7.17161e-124	1.54542e-119	2.61046e-119	0.513089	0.61723	0.506362	0.606053	0.746259	0.753403	0.997687	0.979179	0.998875	0.981196	0.954312	0.9528	49.2579	49.3721	50.3053	49.3134	50.2019	51.6161	51.6981
21	14	0.710513	0.721974	0.719259	0.722901	0.723536	0.699883	0.700295	3.2569e-126	3.57701e-132	9.81943e-131	1.14268e-132	5.22059e-133	6.09578e-121	3.84657e-121	0.318253	0.363841	0.300865	0.299342	0.652225	0.645986	1.03369	1.02472	1.03728	1.0376	0.972932	0.974081	55.794	53.9753	54.4481	53.7889	53.7724	57.3462	57.2786
29	14	0.717318	0.733255	0.72717	0.73147	0.728643	0.715097	0.700297	3.81937e-128	1.16125e-136	2.44294e-133	1.1198e-135	3.90857e-134	5.27864e-127	1.12453e-119	0.249078	0.340701	0.274142	0.318329	0.529274	0.748519	1.04896	1.02939	1.04327	1.03389	0.994831	0.953836	49.052	46.7626	47.6515	47.0176	47.444	49.3069	51.426
24	11	0.696816	0.719632	0.371098	0.693983	0.369717	0.724858	0.700426	5.11625e-118	2.41137e-129	1.09833e-27	1.09959e-116	1.77472e-27	4.23944e-132	9.74735e-120	0.192583	1	0.552208	1	0.123933	0.437575	1.06319	0.593934	0.990783	0.593135	1.08496	1.01115	45.0678	42.3891	75.8802	45.4871	75.9825	41.5387	44.571
3	19	0.704964	0.722563	0.677729	0.703808	0.676718	0.720984	0.700895	5.53244e-123	5.25842e-132	2.86844e-110	2.05096e-122	8.0083e-110	3.61843e-131	5.42189e-121	0.234516	0.847909	0.519716	0.856249	0.254191	0.564355	1.05218	0.930353	0.996533	0.927995	1.04756	0.988682	56.2339	53.4449	60.4436	56.4295	60.5972	53.6808	56.8776
19	11	0.695921	0.752764	0.266666	0.711847	0.2589	0.753171	0.701204	1.85048e-118	4.68686e-149	1.13915e-14	2.81115e-126	6.90533e-14	2.63935e-149	5.38968e-121	0.00727841	1	0.271059	1	0.00631392	0.420145	1.1875	0.549127	1.04379	0.54745	1.19176	1.01427	36.6123	30.8314	66.6736	35.0764	66.8778	30.7211	36.0973
3	12	0.702253	0.723963	0.531935	0.70414	0.525472	0.722981	0.701914	1.18443e-121	9.39522e-133	1.64654e-60	1.40898e-122	7.7674e-59	3.14718e-132	1.73212e-121	0.201093	1	0.49682	1	0.193869	0.488345	1.06062	0.701669	1.00056	0.694805	1.06256	1.00205	56.8296	53.5814	80.992	56.7978	81.7921	53.4836	56.7131
23	3	0.689257	0.697955	0.713457	0.69919	0.713328	0.700868	0.701986	8.89209e-115	7.55849e-119	1.77056e-126	1.94472e-119	2.05706e-126	3.03805e-120	8.75475e-121	0.368167	0.170081	0.349876	0.171562	0.332911	0.318275	1.02401	1.06953	1.02755	1.06909	1.0309	1.03386	59.2752	57.8853	55.4215	57.686	55.4443	57.4983	57.3339
18	14	0.697499	0.697829	0.691814	0.689606	0.690369	0.698963	0.70223	8.62227e-120	5.98292e-120	4.30329e-117	4.62327e-116	2.03993e-116	1.69995e-120	4.37863e-122	0.494933	0.584665	0.615903	0.605504	0.474351	0.424009	1.00089	0.985117	0.979545	0.981409	1.00452	1.01353	40.9706	40.9341	41.5896	41.8261	41.7467	40.7861	40.4237
24	15	0.713028	0.716651	0.710333	0.716732	0.708856	0.706755	0.702566	5.95273e-126	8.42394e-128	1.35463e-124	7.65843e-128	7.39193e-124	8.11525e-123	9.05085e-121	0.437397	0.540189	0.436921	0.563548	0.613592	0.670928	1.01118	0.992906	1.01127	0.988776	0.979837	0.969262	43.0276	42.5519	43.335	42.5483	43.516	43.913	44.3921
3	18	0.705867	0.723477	0.682429	0.704854	0.680152	0.724219	0.702958	1.97907e-123	1.71115e-132	2.30514e-112	6.27108e-123	2.41427e-111	6.85136e-133	5.35613e-122	0.233285	0.815616	0.518378	0.836885	0.222229	0.546112	1.05248	0.938806	0.996768	0.93335	1.05519	0.991895	56.0912	53.2943	59.7474	56.2731	60.0967	53.1574	56.5496
3	16	0.697592	0.723887	0.691115	0.703207	0.689442	0.721864	0.703163	2.11961e-119	1.03206e-132	2.42921e-116	4.04431e-122	1.45244e-115	1.23694e-131	4.25247e-122	0.141981	0.598088	0.414591	0.622227	0.161439	0.413748	1.07819	0.982701	1.01527	0.978366	1.07192	1.01543	57.3893	53.2276	58.3995	56.526	58.6583	53.5386	56.5174
3	14	0.71895	0.731263	0.729928	0.728809	0.728865	0.714095	0.703264	4.25802e-130	9.94446e-137	5.42632e-136	2.23066e-135	2.08017e-135	1.40389e-127	3.79385e-122	0.300386	0.325579	0.337476	0.341366	0.568036	0.730015	1.03745	1.03227	1.0299	1.02913	0.988033	0.957858	54.1292	52.1754	52.4369	52.5578	52.597	54.7849	56.5107
20	13	0.688816	0.71325	0.672984	0.713739	0.671357	0.715105	0.703362	5.38818e-115	7.7457e-127	6.25438e-108	4.36028e-127	3.14017e-107	8.69604e-128	6.72855e-122	0.160358	0.701372	0.153772	0.721025	0.178534	0.351609	1.07235	0.963518	1.07442	0.959626	1.06693	1.02716	44.6635	41.6501	46.3546	41.5699	46.5426	41.8617	43.4825
34	19	0.706921	0.700404	0.654843	0.689659	0.653989	0.713862	0.703431	2.77967e-119	3.31879e-116	7.98932e-97	2.60411e-111	1.71312e-96	1.17876e-122	1.26543e-117	0.595202	0.966787	0.739795	0.968771	0.384555	0.548196	0.982888	0.876748	0.955001	0.875021	1.02125	0.991362	47.6827	48.5129	54.3859	49.9295	54.4932	46.6905	48.0982
29	16	0.691396	0.712457	0.689898	0.700431	0.6887	0.713628	0.704023	1.75458e-115	1.1575e-125	8.61541e-115	9.69384e-120	3.05345e-114	2.95614e-126	1.77418e-121	0.207459	0.523131	0.366411	0.540861	0.19095	0.313292	1.05921	0.995915	1.02438	0.992787	1.06364	1.03493	52.6684	49.7241	52.8845	51.415	53.0511	49.517	50.891
3	17	0.7019	0.72404	0.690358	0.701646	0.68854	0.722285	0.704089	1.76093e-121	8.54631e-133	5.46176e-116	2.34193e-121	3.79518e-115	7.38671e-132	1.49311e-122	0.181475	0.671925	0.506161	0.696155	0.200867	0.465543	1.066	0.969205	0.998916	0.964577	1.06068	1.00609	56.7153	53.2036	58.5173	56.7768	58.7981	53.4706	56.3717
29	17	0.698489	0.709673	0.688011	0.697818	0.687082	0.713981	0.704155	8.22826e-119	2.89705e-124	6.29734e-114	1.71524e-118	1.66831e-113	1.95613e-126	1.52835e-121	0.334175	0.655116	0.512548	0.667626	0.268012	0.412308	1.03069	0.972228	0.997783	0.969885	1.04463	1.01576	51.6739	50.1353	53.15	51.7887	53.2784	49.4661	50.8722
20	12	0.701258	0.725116	0.53887	0.711844	0.533636	0.726209	0.704682	7.12064e-121	4.7672e-133	3.38534e-62	4.02088e-126	8.24697e-61	1.22954e-133	1.51527e-122	0.162448	0.999999	0.337723	1	0.153404	0.457405	1.07171	0.711637	1.02989	0.705922	1.07454	1.00755	43.0611	40.18	60.51	41.8115	60.9998	40.0741	42.7383
24	16	0.704199	0.722986	0.682389	0.709916	0.681365	0.722504	0.705514	1.45516e-121	4.18305e-131	2.16529e-111	2.1885e-124	6.17814e-111	7.51968e-131	3.31033e-122	0.218186	0.794371	0.407815	0.804724	0.224254	0.477571	1.05646	0.94367	1.01659	0.941213	1.05493	1.00398	44.0927	41.7364	46.7247	43.3732	46.8467	41.7966	43.918
34	18	0.711952	0.702132	0.66124	0.696405	0.6601	0.711237	0.705815	1.02217e-121	5.16865e-117	2.43336e-99	2.33404e-114	6.90926e-99	2.28531e-121	9.37592e-119	0.649993	0.966998	0.726191	0.969645	0.509472	0.59444	0.972776	0.876569	0.957837	0.874233	0.9983	0.983026	46.9673	48.2817	53.5808	49.0348	53.724	47.0473	47.7783
24	12	0.704418	0.723209	0.551792	0.711032	0.545774	0.724334	0.706705	1.1382e-121	3.18781e-131	2.48381e-65	6.04704e-125	1.1167e-63	8.0644e-132	8.59128e-123	0.227481	0.999998	0.416234	0.999999	0.202406	0.457577	1.05414	0.719224	1.01504	0.712876	1.06054	1.00755	44.1018	41.837	61.3186	43.4485	61.8647	41.5841	43.7715
24	13	0.697516	0.712666	0.680677	0.713803	0.677979	0.715345	0.707458	2.38602e-118	9.08169e-126	1.24824e-110	2.40843e-126	1.92711e-109	3.94202e-127	3.64826e-123	0.27314	0.735919	0.259471	0.765863	0.249686	0.383513	1.04349	0.956466	1.04656	0.950111	1.04882	1.02112	44.9391	43.0661	46.9845	42.9397	47.2988	42.8474	44.0094
29	18	0.706834	0.714124	0.683507	0.698483	0.681871	0.718799	0.707953	7.42269e-123	1.65386e-126	6.84489e-112	8.27805e-119	3.68223e-111	6.53611e-129	2.07727e-123	0.389784	0.81491	0.632797	0.830313	0.311447	0.482066	1.01994	0.938724	0.976346	0.934806	1.03531	1.00318	50.491	49.5037	53.7869	51.7143	54.0123	48.7692	50.3311
24	17	0.708932	0.723263	0.682382	0.710704	0.681475	0.724039	0.70864	6.77673e-124	2.98388e-131	2.18019e-111	8.82934e-125	5.52477e-111	1.15731e-131	9.46968e-124	0.273623	0.843828	0.469471	0.851541	0.262556	0.502753	1.04338	0.93119	1.00542	0.92904	1.04586	0.999513	43.5103	41.7011	46.7254	43.2757	46.8336	41.6024	43.5315
29	19	0.71098	0.714876	0.683743	0.702523	0.682793	0.723544	0.708864	6.41993e-125	6.84512e-127	5.36689e-112	9.50086e-121	1.42881e-111	2.117e-131	7.32701e-124	0.437934	0.852226	0.632057	0.860041	0.298376	0.533143	1.01108	0.928846	0.976482	0.926588	1.03804	0.994149	49.9073	49.3603	53.7305	51.1094	53.8614	48.0786	50.2011
20	18	0.711525	0.729547	0.696076	0.713589	0.695868	0.729416	0.710086	5.83173e-126	1.88081e-135	2.17653e-118	5.20458e-127	2.73225e-118	2.21892e-135	3.10706e-125	0.219821	0.728758	0.464108	0.731464	0.221352	0.521351	1.05587	0.958063	1.00636	0.957511	1.05548	0.996241	41.8473	39.6332	43.6791	41.583	43.7042	39.6476	42.0052
24	18	0.714398	0.720665	0.683442	0.712061	0.682488	0.726164	0.710851	1.1989e-126	6.95869e-130	7.32527e-112	1.83355e-125	1.9558e-111	8.48865e-133	7.45039e-125	0.394504	0.884055	0.536586	0.890671	0.307079	0.555994	1.01906	0.919098	0.993541	0.916855	1.03621	0.990113	42.8296	42.0285	46.5996	43.108	46.7136	41.3328	43.2573
24	19	0.713282	0.722571	0.682404	0.709276	0.681392	0.724096	0.7116	4.42613e-126	6.93197e-131	2.13129e-111	4.56951e-124	6.01506e-111	1.07872e-131	3.13166e-125	0.345629	0.881872	0.5621	0.888947	0.321676	0.524583	1.02842	0.919818	0.989033	0.917448	1.03321	0.995659	42.9765	41.7889	46.7228	43.453	46.8435	41.5951	43.1638
20	16	0.702098	0.728999	0.699909	0.712377	0.699518	0.729089	0.712826	2.78269e-121	3.75352e-135	3.19625e-120	2.1563e-126	4.93422e-120	3.34835e-135	1.27437e-126	0.130642	0.533209	0.338693	0.5393	0.12948	0.331945	1.08223	0.994155	1.0297	0.993084	1.08265	1.03104	42.9683	39.7034	43.2209	41.7291	43.2676	39.6881	41.6748
20	17	0.706616	0.728887	0.700254	0.713309	0.699893	0.728941	0.71374	1.68145e-123	4.31686e-135	2.17796e-120	7.23349e-127	3.25351e-120	4.03582e-135	4.35629e-127	0.173638	0.598158	0.391382	0.603637	0.172675	0.384546	1.06835	0.982667	1.01958	0.981687	1.06863	1.02086	42.4315	39.7169	43.18	41.6166	43.2231	39.7064	41.5644
19	2	0.737642	0.730328	0.720516	0.736711	0.721329	0.727693	0.714275	3.85767e-140	4.78465e-136	9.23155e-131	1.30335e-139	3.4346e-131	1.32489e-134	1.62125e-127	0.624176	0.774828	0.516141	0.773589	0.684346	0.861602	0.977999	0.948319	0.997159	0.948594	0.966828	0.926392	32.5359	33.2678	34.309	32.6286	34.2991	33.6522	35.1211
20	19	0.709692	0.727925	0.69974	0.712903	0.699475	0.728448	0.714559	4.90029e-125	1.44549e-134	3.85667e-120	1.16526e-126	5.17054e-120	7.4961e-135	1.65781e-127	0.21949	0.652358	0.445926	0.656186	0.212184	0.418979	1.05595	0.972825	1.00961	0.972114	1.0578	1.01449	42.066	39.8372	43.2411	41.6656	43.2727	39.7673	41.4652
23	11	0.715432	0.748458	0.342143	0.715197	0.337858	0.749996	0.716231	1.73406e-127	9.74375e-146	1.40486e-23	2.28739e-127	5.3569e-23	1.17282e-146	6.73481e-128	0.0856198	1	0.497727	1	0.0829371	0.482698	1.10124	0.550373	1.0004	0.548799	1.10259	1.00306	55.2076	50.1323	100.309	55.1855	100.597	50.071	55.0391
23	15	0.735968	0.740509	0.732338	0.737367	0.731802	0.728249	0.717303	1.63691e-138	4.31806e-141	1.72501e-136	2.66156e-139	3.41295e-136	2.99696e-134	1.88573e-128	0.412307	0.559001	0.468184	0.567348	0.636379	0.801459	1.01574	0.989594	1.00564	0.988118	0.97572	0.942065	51.8256	51.0225	52.3705	51.5348	52.4488	53.1152	55.0127
24	14	0.721068	0.732164	0.729136	0.729797	0.73123	0.726251	0.719807	4.28219e-130	4.6477e-136	2.10947e-134	9.20859e-135	1.51647e-135	7.62478e-133	1.95445e-129	0.319538	0.367605	0.351492	0.336343	0.39704	0.505662	1.03364	1.02415	1.02727	1.03026	1.01859	0.998999	42.0953	40.7251	41.1026	40.9779	40.859	41.3271	42.1374
19	12	0.720981	0.750982	0.505096	0.740653	0.495107	0.750712	0.721201	5.2413e-131	5.68051e-148	1.00305e-53	7.25765e-142	2.24216e-51	8.28088e-148	4.01399e-131	0.0910463	1	0.198413	1	0.0825827	0.484756	1.09836	0.616992	1.06137	0.608879	1.1025	1.00269	34.1709	31.1109	55.383	32.1949	56.1209	30.9939	34.0792
23	13	0.719483	0.733918	0.680398	0.735714	0.678554	0.739286	0.72157	1.38939e-129	2.29472e-137	8.89619e-111	2.27257e-138	5.81108e-110	2.1633e-140	1.1171e-130	0.268455	0.938261	0.250156	0.945339	0.202312	0.47991	1.04448	0.897114	1.04864	0.893269	1.06049	1.00356	54.4326	52.1147	60.6752	51.9076	60.9364	51.3277	54.2397
19	3	0.730272	0.724502	0.714484	0.727655	0.722978	0.730683	0.721599	5.13493e-136	7.0079e-133	1.26666e-127	1.38864e-134	4.57494e-132	3.05018e-136	2.47126e-131	0.59579	0.754316	0.54553	0.630547	0.493408	0.651855	0.9831	0.952777	0.991992	0.976843	1.00116	0.972934	33.1691	33.7393	34.8131	33.4369	33.9555	33.1306	34.0919
23	18	0.730265	0.746367	0.697199	0.732387	0.695996	0.748563	0.72568	2.3859e-135	1.69029e-144	1.73091e-118	1.62248e-136	6.43198e-118	8.44177e-146	7.29535e-133	0.231058	0.9157	0.464863	0.922465	0.198305	0.579613	1.05319	0.907525	1.00623	0.904641	1.06156	0.985942	52.672	50.0119	58.0392	52.3457	58.2242	49.6176	53.4231
23	17	0.727163	0.747257	0.698699	0.728843	0.694789	0.748606	0.726918	1.15952e-133	5.0369e-145	3.341e-119	1.42475e-134	2.38273e-117	7.95261e-146	1.57343e-133	0.180383	0.881041	0.472801	0.908161	0.161879	0.504126	1.06653	0.920186	1.00482	0.91055	1.07202	0.999271	53.1811	49.8638	57.7939	52.926	58.4055	49.6084	53.2199
23	19	0.73043	0.745909	0.697896	0.733188	0.697692	0.745532	0.72844	1.93799e-135	3.14461e-144	8.07188e-119	5.83866e-137	1.00898e-118	5.24019e-144	2.36071e-134	0.240352	0.911048	0.452593	0.912301	0.243761	0.535232	1.05095	0.909413	1.00843	0.908911	1.05014	0.993788	52.6425	50.0903	57.8862	52.2025	57.9182	50.1289	52.9715
23	16	0.722982	0.746497	0.705541	0.722207	0.703344	0.748695	0.728517	2.00273e-131	1.41713e-144	1.61041e-122	5.149e-131	1.91529e-121	7.03784e-146	2.14308e-134	0.144907	0.766336	0.516439	0.792277	0.120558	0.404794	1.07746	0.950068	0.9971	0.944226	1.08612	1.01713	53.8642	49.992	56.6951	54.0208	57.0459	49.593	52.9573
19	13	0.721757	0.74262	0.693657	0.741289	0.69024	0.742022	0.728774	2.03778e-131	5.25625e-143	2.17337e-117	3.11215e-142	8.57207e-116	1.17002e-142	3.40647e-135	0.180149	0.872639	0.212019	0.899379	0.185753	0.422656	1.06642	0.923049	1.05781	0.914066	1.06484	1.01381	34.0477	31.927	36.8862	32.187	37.2487	31.9745	33.584
23	12	0.729119	0.742484	0.550843	0.732222	0.544466	0.746741	0.729644	1.00766e-134	3.13852e-142	3.16667e-65	2.00087e-136	1.77677e-63	1.01601e-144	5.21333e-135	0.285	1	0.470895	1	0.209876	0.47556	1.04084	0.665624	1.00516	0.658784	1.05851	1.00433	53.0184	50.9379	79.6521	52.7462	80.4791	50.0878	52.7898
20	14	0.731909	0.743157	0.737004	0.739382	0.736646	0.736013	0.730161	9.40563e-137	3.82043e-143	1.31614e-139	5.81093e-141	2.09717e-139	4.78247e-139	8.66167e-136	0.306321	0.409738	0.365446	0.41464	0.408004	0.512041	1.03626	1.01618	1.02449	1.01528	1.0165	0.997879	39.4746	38.0935	38.846	38.5311	38.8805	38.8338	39.5585
19	15	0.756105	0.752017	0.750837	0.757382	0.749728	0.736293	0.734679	4.1e-151	1.33688e-148	6.957e-148	6.57535e-152	3.25124e-147	2.24639e-139	1.8245e-138	0.578339	0.601159	0.472157	0.62159	0.836971	0.856773	0.986203	0.982141	1.00492	0.978468	0.933287	0.927801	30.4178	30.8433	30.9709	30.2688	31.0872	32.5921	32.7848
19	14	0.758761	0.754602	0.747447	0.75714	0.747817	0.746376	0.737984	8.98687e-153	3.48773e-150	7.5477e-146	9.30756e-152	4.54393e-146	3.26669e-145	2.46252e-140	0.579288	0.707588	0.529377	0.701106	0.722423	0.83753	0.986034	0.962321	0.994832	0.963592	0.959369	0.933138	30.1657	30.593	31.3468	30.3224	31.3055	31.4433	32.3271
19	18	0.729856	0.751204	0.718023	0.74269	0.71818	0.753091	0.73857	8.69914e-136	4.16785e-148	1.86987e-129	4.78498e-143	1.54882e-129	2.95582e-149	1.13972e-140	0.16599	0.696841	0.282661	0.694622	0.137783	0.345405	1.07058	0.964422	1.04125	0.964852	1.07967	1.02836	33.1931	31.0048	34.4177	31.8783	34.4023	30.7438	32.2779
19	17	0.724985	0.744722	0.717599	0.733647	0.717433	0.756642	0.741359	3.8596e-133	3.09285e-144	3.11027e-129	6.90415e-138	3.79176e-129	1.90159e-151	2.83753e-142	0.188823	0.63194	0.357964	0.634119	0.0680275	0.227042	1.06399	0.976589	1.02591	0.976192	1.1105	1.05404	33.7013	31.6745	34.5091	32.8501	34.5232	30.3479	31.9735
23	14	0.744999	0.753245	0.754906	0.753753	0.754826	0.73721	0.744522	1.07627e-143	1.27416e-148	1.22777e-149	6.2441e-149	1.37575e-149	3.26556e-139	2.04614e-143	0.346077	0.321444	0.336632	0.324335	0.624692	0.491958	1.02829	1.03321	1.03016	1.03263	0.977852	1.00142	50.3787	48.9925	48.7592	48.9037	48.7869	51.5198	50.3072
19	16	0.717585	0.747463	0.72482	0.731778	0.72483	0.757165	0.744959	3.16329e-129	7.38781e-146	4.73094e-133	7.56564e-137	4.67373e-133	8.97708e-152	2.24426e-144	0.0921953	0.373619	0.276753	0.373431	0.0331856	0.107852	1.09782	1.02291	1.04253	1.02295	1.1378	1.09094	34.4662	31.3952	33.6941	33.0601	33.6929	30.2919	31.5931
19	19	0.737132	0.751982	0.720435	0.749735	0.721106	0.759982	0.746023	7.51795e-140	1.40373e-148	1.01736e-130	3.21899e-147	4.50348e-131	1.52615e-153	5.28459e-145	0.245252	0.769754	0.274972	0.761087	0.133591	0.337696	1.04966	0.94944	1.04292	0.951327	1.08113	1.02987	32.4214	30.8873	34.1479	31.087	34.0802	29.9884	31.4809

## Sheet: Best_Models_All_Results
Task	'r_ll'	'r_cos'	'r_col'	'r_ll_cos'	'r_ll_col'	'r_llScos'	'r_llScol'	'p_ll'	'p_cos'	'p_col'	'p_ll_cos'	'p_ll_col'	'p_llScos'	'p_llScol'	'varp_ll_vs_cos'	'varp_ll_vs_col'	'varp_ll_vs_llpluscos'	'varp_ll_vs_llpluscol'	'varp_ll_vs_stack_llcos'	'varp_ll_vs_stack_llcol'	'varf_ll_vs_cos'	'varf_ll_vs_col'	'varf_ll_vs_llpluscos'	'varf_ll_vs_llpluscol'	'varf_ll_vs_stack_llcos'	'varf_ll_vs_stack_llcol'	'var_err_ll'	'var_err_ll_cos'	'var_err_ll_col'	'var_err_llpluscos'	'var_err_llpluscol'	'var_err_ll_stack_cos'	'var_err_ll_stack_col'
3	0.71895	0.731263	0.729928	0.728809	0.728865	0.724219	0.704089	4.25802e-130	9.94446e-137	5.42632e-136	2.23066e-135	2.08017e-135	6.85136e-133	1.49311e-122	0.300386	0.325579	0.337476	0.341366	0.39824	0.718305	1.03745	1.03227	1.0299	1.02913	1.01828	0.960219	54.1292	52.1754	52.4369	52.5578	52.597	53.1574	56.3717
8	0.497126	0.510449	0.500952	0.505489	0.502672	0.508299	0.50357	4.96786e-52	3.25573e-55	6.25849e-53	5.17862e-54	2.44397e-53	1.08614e-54	1.49299e-53	0.398205	0.470433	0.436186	0.457402	0.414535	0.473127	1.01827	1.00522	1.01134	1.00753	1.01526	1.00474	38.2002	37.5149	38.0019	37.772	37.9145	37.6259	38.0199
9	0.661265	0.669382	0.661468	0.670705	0.661436	0.665939	0.654702	2.35754e-103	9.00272e-107	1.94166e-103	2.43679e-107	2.00216e-103	2.61491e-105	1.14542e-100	0.392117	0.498618	0.373414	0.498524	0.434352	0.584296	1.01941	1.00024	1.02292	1.00026	1.01167	0.985164	42.3055	41.5	42.2952	41.3575	42.2945	41.8174	42.9426
10	0.441186	0.430705	0.394594	0.432074	0.397655	0.435718	0.449804	1.13924e-39	1.08222e-37	2.17718e-31	6.02234e-38	6.80808e-32	1.25011e-38	2.38656e-41	0.562001	0.76234	0.564126	0.74738	0.52884	0.441454	0.98905	0.950878	0.988674	0.954076	0.994908	1.01045	44.0527	44.5404	46.3284	44.5573	46.1731	44.2781	43.5973
11	0.6628	0.668203	0.661949	0.665595	0.665135	0.663951	0.649021	5.51615e-103	3.06858e-105	1.23719e-102	3.81142e-104	5.9308e-104	1.84193e-103	1.91967e-97	0.42427	0.509313	0.458155	0.467774	0.476419	0.66609	1.01357	0.998354	1.00744	1.00572	1.00418	0.970175	39.5599	39.0304	39.6251	39.2677	39.3348	39.3951	40.7761
12	0.535658	0.531382	0.546009	0.54179	0.546909	0.543719	0.530145	1.45285e-61	1.94595e-60	2.32821e-64	3.29628e-63	1.31649e-64	9.85979e-64	4.09134e-60	0.535856	0.411514	0.446773	0.404004	0.430142	0.546068	0.993701	1.01583	1.00944	1.01721	1.01243	0.991908	41.4719	41.7348	40.8258	41.0841	40.7704	40.9625	41.8102
13	0.672469	0.664686	0.66431	0.679698	0.67277	0.661331	0.644079	1.41038e-107	2.83356e-104	4.07072e-104	9.76692e-111	1.04588e-107	7.00903e-103	5.42876e-96	0.591546	0.599226	0.39056	0.486663	0.628451	0.813979	0.983837	0.982465	1.01975	1.00236	0.977196	0.939102	46.3611	47.1228	47.1886	45.4633	46.2522	47.443	49.3675
14	0.665441	0.66097	0.667499	0.675562	0.674165	0.66904	0.651177	1.83539e-104	1.31656e-102	2.50258e-105	8.72949e-109	3.53105e-108	5.57456e-106	1.18834e-98	0.547167	0.467595	0.35964	0.381167	0.438716	0.669804	0.991689	1.00574	1.02564	1.02153	1.01092	0.96953	45.6805	46.0634	45.4197	44.5387	44.7179	45.1871	47.1161
15	0.627961	0.635691	0.646438	0.629871	0.641874	0.635	0.615092	2.20637e-90	2.98533e-93	2.22751e-97	4.39157e-91	1.32057e-95	5.43304e-93	8.78728e-86	0.407233	0.292094	0.475808	0.340434	0.413506	0.644648	1.01661	1.03917	1.00427	1.0293	1.01546	0.974295	41.9753	41.2894	40.393	41.7969	40.7806	41.3362	43.0828
16	0.640072	0.656718	0.640368	0.647121	0.641653	0.638795	0.619074	8.46044e-95	2.31054e-101	6.52163e-95	1.57821e-97	2.09655e-95	2.5954e-94	4.44941e-87	0.299774	0.495576	0.412316	0.480558	0.517815	0.739009	1.03758	1.00078	1.01569	1.00343	0.996867	0.956013	42.9757	41.4194	42.9423	42.3119	42.8288	43.1108	44.9531
17	0.567048	0.567275	0.562664	0.566419	0.559147	0.566244	0.57894	2.36927e-70	2.03147e-70	4.56026e-69	3.63144e-70	4.73703e-68	4.09109e-70	6.19834e-74	0.49686	0.540596	0.50452	0.572382	0.507577	0.384611	1.00055	0.992869	0.999205	0.987273	0.998667	1.02081	56.6515	56.6202	57.0584	56.6966	57.3818	56.7271	55.4965
18	0.697499	0.697829	0.691814	0.689606	0.690369	0.698963	0.70223	8.62227e-120	5.98292e-120	4.30329e-117	4.62327e-116	2.03993e-116	1.69995e-120	4.37863e-122	0.494933	0.584665	0.615903	0.605504	0.474351	0.424009	1.00089	0.985117	0.979545	0.981409	1.00452	1.01353	40.9706	40.9341	41.5896	41.8261	41.7467	40.7861	40.4237
19	0.758761	0.754602	0.750837	0.757382	0.749728	0.759982	0.746023	8.98687e-153	3.48773e-150	6.957e-148	6.57535e-152	3.25124e-147	1.52615e-153	5.28459e-145	0.579288	0.646068	0.519354	0.665687	0.466582	0.728095	0.986034	0.974002	0.996594	0.970359	1.00591	0.958223	30.1657	30.593	30.9709	30.2688	31.0872	29.9884	31.4809
20	0.731909	0.743157	0.737004	0.739382	0.736646	0.736013	0.730161	9.40563e-137	3.82043e-143	1.31614e-139	5.81093e-141	2.09717e-139	4.78247e-139	8.66167e-136	0.306321	0.409738	0.365446	0.41464	0.408004	0.512041	1.03626	1.01618	1.02449	1.01528	1.0165	0.997879	39.4746	38.0935	38.846	38.5311	38.8805	38.8338	39.5585
21	0.710513	0.721413	0.719259	0.722901	0.723536	0.720497	0.700295	3.2569e-126	7.11012e-132	9.81943e-131	1.14268e-132	5.22059e-133	2.17689e-131	3.84657e-121	0.311778	0.363841	0.300865	0.299342	0.325411	0.645986	1.03502	1.02472	1.03728	1.0376	1.03225	0.974081	55.794	53.9063	54.4481	53.7889	53.7724	54.0509	57.2786
22	0.684457	0.704103	0.691972	0.700353	0.691984	0.698517	0.679671	2.03793e-113	1.04299e-122	6.97326e-117	7.08325e-121	6.88431e-117	5.45855e-120	2.89733e-111	0.231225	0.392604	0.27606	0.392353	0.291991	0.562414	1.05295	1.01932	1.04263	1.01937	1.03919	0.989031	53.2198	50.5436	52.2111	51.0438	52.2087	51.2125	53.81
23	0.744999	0.753245	0.754906	0.753753	0.754826	0.748695	0.744522	1.07627e-143	1.27416e-148	1.22777e-149	6.2441e-149	1.37575e-149	7.03784e-146	2.04614e-143	0.346077	0.321444	0.336632	0.324335	0.411746	0.491958	1.02829	1.03321	1.03016	1.03263	1.01584	1.00142	50.3787	48.9925	48.7592	48.9037	48.7869	49.593	50.3072
24	0.721068	0.732164	0.729136	0.729797	0.73123	0.726251	0.719807	4.28219e-130	4.6477e-136	2.10947e-134	9.20859e-135	1.51647e-135	7.62478e-133	1.95445e-129	0.319538	0.367605	0.351492	0.336343	0.39704	0.505662	1.03364	1.02415	1.02727	1.03026	1.01859	0.998999	42.0953	40.7251	41.1026	40.9779	40.859	41.3271	42.1374
25	0.683785	0.695849	0.687039	0.687855	0.685396	0.683804	0.672029	1.45344e-112	3.88798e-118	4.85396e-114	2.05489e-114	2.71707e-113	1.42479e-112	2.1824e-107	0.329398	0.452547	0.438178	0.476253	0.493713	0.656926	1.03157	1.00843	1.01101	1.0042	1.00111	0.97196	50.1648	48.6297	49.7456	49.6185	49.955	50.1092	51.612
26	0.686349	0.694485	0.688449	0.685858	0.686645	0.686278	0.680893	3.59141e-113	6.40139e-117	3.9733e-114	5.98624e-113	2.63606e-113	3.86625e-113	1.00156e-110	0.381739	0.470951	0.507563	0.497099	0.500736	0.578435	1.02146	1.00516	0.998663	1.00051	0.99987	0.986135	57.6362	56.4254	57.3406	57.7133	57.6066	57.6437	58.4466
27	0.596873	0.601396	0.597576	0.597229	0.60158	0.577238	0.578691	3.82793e-79	1.25795e-80	2.25832e-79	2.9306e-79	1.09365e-80	5.69602e-73	2.05513e-73	0.452077	0.492971	0.496739	0.450214	0.693147	0.699638	1.00852	1.00124	1.00058	1.00885	0.965074	0.963812	42.858	42.4961	42.8049	42.8333	42.482	44.4091	44.4672
28	0.703402	0.69889	0.695934	0.696935	0.692782	0.698846	0.693273	1.7943e-121	2.70723e-119	6.87517e-118	2.30877e-118	2.07546e-116	2.83917e-119	1.22429e-116	0.568218	0.611371	0.595941	0.655676	0.565012	0.647003	0.987964	0.980262	0.983032	0.972158	0.988531	0.973766	55.7975	56.4773	56.921	56.7606	57.3955	56.4448	57.3007
29	0.717318	0.733255	0.72717	0.73147	0.728643	0.723544	0.708864	3.81937e-128	1.16125e-136	2.44294e-133	1.1198e-135	3.90857e-134	2.117e-131	7.32701e-124	0.249078	0.340701	0.274142	0.318329	0.388174	0.628611	1.04896	1.02939	1.04327	1.03389	1.02025	0.977111	49.052	46.7626	47.6515	47.0176	47.444	48.0786	50.2011
30	0.446321	0.431385	0.432294	0.441608	0.434303	0.383819	0.374998	3.15214e-40	2.05556e-37	1.39822e-37	2.52265e-39	5.94417e-38	2.43963e-29	5.56401e-28	0.601141	0.588084	0.536622	0.577436	0.851354	0.87766	0.981978	0.984328	0.993499	0.986235	0.928707	0.920757	24.8282	25.2839	25.2235	24.9907	25.1748	26.7342	26.965
31	0.5826	0.595979	0.585733	0.586828	0.581136	0.578906	0.556258	5.54047e-74	3.48435e-78	5.98727e-75	2.73465e-75	1.555e-73	7.40546e-73	2.94666e-66	0.366894	0.466474	0.455586	0.511466	0.539602	0.7324	1.02435	1.00597	1.00792	0.997969	0.992992	0.957086	46.2866	45.1864	46.012	45.9228	46.3808	46.6133	48.362
32	0.68496	0.677838	0.674108	0.681246	0.671568	0.689363	0.679408	1.02255e-111	1.4124e-108	5.74367e-107	4.55118e-110	6.9492e-106	1.05307e-113	2.91906e-109	0.59322	0.644127	0.548642	0.67511	0.424247	0.56759	0.983436	0.97417	0.991381	0.968353	1.01362	0.988016	39.0732	39.7313	40.1093	39.4129	40.3502	38.5481	39.5472
33	0.669182	0.672925	0.663009	0.670008	0.665817	0.685699	0.665037	3.37883e-103	9.34727e-105	1.12082e-100	1.53777e-103	8.13763e-102	2.98765e-110	1.69076e-101	0.439209	0.578709	0.48749	0.544765	0.27277	0.545545	1.01098	0.985919	1.00224	0.992003	1.04411	0.991864	34.3013	33.9286	34.7911	34.2245	34.5778	32.8522	34.5826
34	0.7144	0.712884	0.71456	0.718269	0.713157	0.713862	0.705815	6.39722e-123	3.57274e-122	5.33236e-123	7.54915e-125	2.62405e-122	1.17876e-122	9.37592e-119	0.518084	0.492375	0.435144	0.513538	0.478731	0.605709	0.996757	1.00137	1.01177	0.997572	1.00383	0.980974	46.8693	47.0217	46.8051	46.3242	46.9834	46.6905	47.7783
